# Supplementary material for: Highly selective urea electrooxidation coupled with efficient hydrogen evolution
Source: Nat Commun. 2024 Jul 14;15:5918. doi: 10.1038/s41467-024-50343-8 (PMC11247087; doi:10.1038/s41467-024-50343-8)
Supplement: Supplementary file 6 — Source data [file 41467_2024_50343_MOESM6_ESM.xlsx]

## Sheet: Fig 1d
			Transition metals	M-O energy (kJ/mol)
			Ti	667
			V	630
			Cr	461
			Mn	362
			Fe	407
			Co	397
			Ni	366
			Cu	287
			Zn	250
			Ru	528
			Rh	405
			Pd	238
			Ag	221
			Mo	502
			Tc	548
			Pt	419
			Au	223

## Sheet: Fig 2b
			Distance (nm)	Intensity (a. u.)
			0	53.8
			0.02196	59.6
			0.04393	52.5
			0.06589	44.7
			0.08786	55.6
			0.10982	48.4
			0.13179	48.4
			0.15375	66.6
			0.17571	69.4
			0.19768	57.3
			0.21964	52.9
			0.24161	54.7
			0.26357	41.2
			0.28554	37.4
			0.3075	42
			0.32946	43.3
			0.35143	46.8
			0.37339	53.3
			0.39536	50.3
			0.41732	55.5
			0.43929	61.8
			0.46125	53.4
			0.48321	56.9
			0.50518	54.9
			0.52714	77.4
			0.54911	106.1
			0.57107	111.4
			0.59304	86.9
			0.615	74.1
			0.63696	67.6
			0.65893	57
			0.68089	49.8
			0.70286	45.6
			0.72482	52.6
			0.74679	57.5
			0.76875	50.3
			0.79071	52.1
			0.81268	50.6
			0.83464	57.2
			0.85661	50.3
			0.87857	35.1
			0.90054	33.8
			0.9225	39
			0.94446	39.9
			0.96643	43.2
			0.98839	42.9
			1.01036	38.5
			1.03232	35.8
			1.05429	39.1
			1.07625	39.7
			1.09821	56.6
			1.12018	66.2
			1.14214	53.1
			1.16411	63.6
			1.18607	65.7
			1.20804	72.3

## Sheet: Fig 2f
			Energy (eV)	Normalized absorption (a. u.)
				Ni-O-Ti	Ni-O-Ni	NiO	Ni foil
			8319.51	0.00404	0.00601	0.00514	0.00647
			8320.3	0.00459	0.00673	0.00649	0.00728
			8321.11	0.00523	0.00765	0.00541	0.00831
			8321.93	0.0059	0.00891	0.00553	0.0097
			8322.73	0.00662	0.01046	0.00654	0.01146
			8323.53	0.00727	0.01255	0.00753	0.01394
			8324.33	0.00797	0.01561	0.00838	0.01759
			8325.16	0.00898	0.02042	0.00927	0.02336
			8326.01	0.01055	0.02839	0.00941	0.03294
			8326.82	0.01273	0.04086	0.00847	0.04796
			8327.61	0.01587	0.05914	0.01095	0.07
			8328.4	0.02063	0.08243	0.01206	0.09806
			8329.22	0.02795	0.11148	0.01373	0.13282
			8330.04	0.03848	0.1456	0.0164	0.17339
			8330.85	0.05356	0.18254	0.02024	0.21682
			8331.64	0.07189	0.2184	0.02497	0.25836
			8332.45	0.09275	0.25202	0.03044	0.29669
			8333.26	0.11391	0.28147	0.0365	0.32973
			8334.06	0.1351	0.30775	0.04145	0.35899
			8334.9	0.15692	0.33333	0.04695	0.38719
			8335.69	0.17793	0.35729	0.05336	0.4132
			8336.5	0.2007	0.38269	0.06399	0.43959
			8337.3	0.22664	0.41028	0.08334	0.46741
			8338.13	0.2595	0.44233	0.11168	0.49858
			8338.96	0.30028	0.47913	0.1462	0.53325
			8339.77	0.34983	0.52011	0.19066	0.57164
			8340.55	0.40614	0.56429	0.2547	0.61379
			8341.35	0.4715	0.61367	0.33463	0.66147
			8342.16	0.54507	0.66487	0.41281	0.71045
			8343	0.62495	0.7174	0.49648	0.75909
			8343.86	0.71415	0.77147	0.60014	0.80639
			8344.67	0.80046	0.81988	0.71535	0.84624
			8345.45	0.88493	0.86173	0.83377	0.87709
			8346.21	0.9604	0.89541	0.94471	0.89734
			8347.02	1.03391	0.92716	1.06105	0.91056
			8347.85	1.10173	0.95371	1.17604	0.91755
			8348.7	1.16296	0.9741	1.28259	0.92026
			8349.52	1.21335	0.98957	1.36281	0.92138
			8350.29	1.24899	1.00074	1.41245	0.92319
			8351.07	1.26566	1.00901	1.4318	0.92727
			8351.88	1.26254	1.01492	1.41073	0.93398
			8352.73	1.24086	1.01821	1.34344	0.94301
			8353.55	1.20502	1.01852	1.27414	0.9523
			8354.37	1.16119	1.01555	1.20897	0.96004
			8355.15	1.1186	1.01146	1.15408	0.96469
			8355.95	1.07866	1.00554	1.09649	0.96607
			8356.76	1.04216	0.99765	1.04744	0.96408
			8357.59	1.00892	0.98827	1.00283	0.95946
			8358.4	0.97836	0.97804	0.95696	0.95283
			8359.2	0.95084	0.96738	0.91099	0.94497
			8359.99	0.92625	0.95694	0.86731	0.93688
			8360.8	0.90534	0.94691	0.84243	0.92869
			8361.68	0.889	0.93771	0.8276	0.92068
			8362.5	0.87947	0.93017	0.82933	0.91381
			8363.28	0.87533	0.92425	0.84327	0.908
			8364.06	0.8754	0.91986	0.86385	0.90353
			8364.86	0.87854	0.91654	0.8878	0.90027
			8365.68	0.88281	0.91429	0.91184	0.8986
			8366.53	0.88738	0.91328	0.93041	0.89865
			8367.34	0.89114	0.91324	0.93521	0.90022
			8368.12	0.89333	0.91463	0.93106	0.9034
			8368.92	0.89365	0.9175	0.92141	0.90852
			8369.72	0.89213	0.92171	0.90884	0.91547
			8370.58	0.88894	0.92732	0.89532	0.92447

## Sheet: Fig 2g
			R (Å)	FT k3χ(k) (Å−4)			FT k3χ(k) (Å−4)			FT k3χ(k) (Å−4)			FT k3χ(k) (Å−4)
				Ni-O-Ti	Fitting		Ni-O-Ni	Fitting		NiO*0.5	Fitting		Ni foil*0.5	Fitting
			0	0.04734	0.04189		0.08297	0.07617		0.05466	0.04793		0.01858	0.02675
			0.03068	0.0614	0.05845		0.08577	0.08965		0.05479	0.04842		0.01893	0.02677
			0.06136	0.07426	0.07278		0.09309	0.11957		0.05507	0.04966		0.01979	0.02677
			0.09204	0.08218	0.08141		0.10255	0.15269		0.05523	0.05108		0.02073	0.02653
			0.12272	0.08353	0.08291		0.11174	0.18239		0.05497	0.05205		0.02127	0.02581
			0.1534	0.07787	0.07692		0.11887	0.20527		0.05412	0.0521		0.02108	0.02449
			0.18408	0.06573	0.06395		0.12286	0.21932		0.05275	0.05108		0.02003	0.02265
			0.21476	0.04876	0.04547		0.12326	0.22348		0.0513	0.0493		0.01827	0.02069
			0.24544	0.03119	0.025		0.12037	0.2174		0.05051	0.04752		0.01635	0.01942
			0.27612	0.02619	0.01905		0.11525	0.20153		0.05123	0.04687		0.01528	0.01978
			0.3068	0.04154	0.03852		0.1099	0.17718		0.05392	0.04838		0.01617	0.02211
			0.33748	0.06195	0.06083		0.10718	0.14694		0.05833	0.05226		0.01913	0.02579
			0.36816	0.07978	0.07946		0.11005	0.11576		0.06356	0.05768		0.02321	0.02981
			0.39884	0.09195	0.09182		0.11996	0.09365		0.0684	0.06324		0.02732	0.03324
			0.42951	0.0967	0.09632		0.13607	0.09498		0.07171	0.06749		0.03059	0.03538
			0.46019	0.09313	0.0921		0.15605	0.12064		0.07261	0.06928		0.03242	0.03574
			0.49087	0.08118	0.07913		0.17729	0.15728		0.07072	0.06797		0.03236	0.03409
			0.52155	0.06197	0.05837		0.19757	0.19499		0.06647	0.06373		0.03021	0.03048
			0.55223	0.03932	0.03306		0.21516	0.22852		0.06171	0.05825		0.026	0.02544
			0.58291	0.03	0.02316		0.22885	0.25487		0.06035	0.05575		0.02013	0.02032
			0.61359	0.05277	0.05106		0.23799	0.27225		0.06712	0.06209		0.01385	0.01801
			0.64427	0.08637	0.08663		0.24245	0.27985		0.08353	0.07944		0.01103	0.02115
			0.67495	0.11999	0.1209		0.24274	0.27782		0.10709	0.10481		0.01566	0.028
			0.70563	0.14951	0.15039		0.24001	0.26733		0.13444	0.13431		0.02353	0.03551
			0.73631	0.17221	0.17254		0.23604	0.25079		0.16267	0.16476		0.03113	0.0417
			0.76699	0.18614	0.18552		0.23308	0.2321		0.18935	0.1935		0.03693	0.04529
			0.79767	0.19019	0.1883		0.23347	0.21672		0.21246	0.21824		0.03998	0.04536
			0.82835	0.18425	0.18087		0.23899	0.21078		0.23037	0.23707		0.0397	0.04133
			0.85903	0.16945	0.16454		0.25026	0.21842		0.24199	0.24861		0.03598	0.03297
			0.88971	0.14876	0.14249		0.26654	0.23913		0.24695	0.25216		0.02963	0.02057
			0.92039	0.12793	0.12099		0.28614	0.26846		0.24583	0.24806		0.02377	0.00743
			0.95107	0.11639	0.11033		0.30704	0.30102		0.24046	0.23796		0.02566	0.0186
			0.98175	0.12318	0.11954		0.32737	0.33235		0.23408	0.22535		0.03782	0.03958
			1.01243	0.14732	0.14582		0.34576	0.35937		0.2312	0.2158		0.05487	0.06149
			1.04311	0.18008	0.17936		0.36147	0.38036		0.23646	0.21603		0.07279	0.08223
			1.07379	0.21382	0.21263		0.37443	0.39489		0.25257	0.23088		0.089	0.09993
			1.10447	0.24411	0.24151		0.38532	0.40371		0.27883	0.26007		0.10141	0.1128
			1.13515	0.26923	0.26462		0.39538	0.40872		0.31178	0.299		0.10826	0.11922
			1.16583	0.28992	0.28309		0.40632	0.41277		0.34699	0.34183		0.10818	0.11798
			1.19651	0.30937	0.30065		0.41999	0.41927		0.38035	0.38342		0.1005	0.10852
			1.22718	0.33277	0.32312		0.43798	0.43145		0.40872	0.41996		0.08591	0.09156
			1.25786	0.36596	0.35675		0.46129	0.45153		0.43025	0.44907		0.0685	0.07091
			1.28854	0.41313	0.40566		0.49008	0.48009		0.44457	0.4699		0.0614	0.0597
			1.31922	0.47512	0.47014		0.52372	0.51608		0.45294	0.48319		0.08138	0.07773
			1.3499	0.54946	0.54707		0.56104	0.55732		0.45832	0.49131		0.12276	0.11928
			1.38058	0.63156	0.63141		0.60054	0.6012		0.46503	0.49808		0.17375	0.17046
			1.41126	0.71593	0.71744		0.64075	0.64525		0.47785	0.50803		0.22766	0.22402
			1.44194	0.79703	0.79954		0.68033	0.68744		0.50044	0.52522		0.27996	0.27533
			1.47262	0.86964	0.87255		0.71825	0.72637		0.53382	0.55173		0.3269	0.3207
			1.5033	0.92923	0.93201		0.75377	0.76123		0.57587	0.58678		0.36549	0.3572
			1.53398	0.97209	0.97438		0.78647	0.79183		0.62202	0.62693		0.39382	0.38309
			1.56466	0.99555	0.99711		0.81622	0.81841		0.66651	0.66709		0.41182	0.39845
			1.59534	0.99802	0.99878		0.84309	0.84158		0.70351	0.70169		0.42226	0.40635
			1.62602	0.97905	0.97909		0.86734	0.86213		0.72779	0.72552		0.43202	0.41409
			1.6567	0.93935	0.93887		0.88929	0.88092		0.73514	0.73431		0.45251	0.43367
			1.68738	0.88068	0.87996		0.90935	0.89874		0.72265	0.725		0.49728	0.479
			1.71806	0.80575	0.80514		0.9279	0.91623		0.68881	0.69593		0.57616	0.55952
			1.74874	0.71803	0.71787		0.94534	0.93385		0.63357	0.64688		0.69094	0.67613
			1.77942	0.62159	0.62216		0.96202	0.95188		0.55837	0.57907		0.8367	0.82331
			1.8101	0.52083	0.52232		0.97824	0.9704		0.46601	0.49506		1.00549	0.99297
			1.84078	0.42028	0.42276		0.99424	0.98937		0.36052	0.39855		1.18862	1.17655
			1.87146	0.32446	0.32785		1.01017	1.00861		0.24693	0.2942		1.3775	1.36572
			1.90214	0.23784	0.24191		1.02603	1.02782		0.13104	0.18729		1.56385	1.55247
			1.93282	0.16507	0.16942		1.04162	1.04653		0.02145	0.08374		1.73986	1.7292
			1.9635	0.11172	0.11579		1.05653	1.06409		0.08599	0.0215		1.89835	1.88889
			1.99418	0.08377	0.08705		1.07011	1.07967		0.17389	0.09963		2.03298	2.02529
			2.02485	0.07864	0.08151		1.08146	1.09225		0.24308	0.16761		2.13847	2.13311
			2.05553	0.08094	0.08467		1.08949	1.10067		0.29093	0.21951		2.21077	2.20819
			2.08621	0.07881	0.0844		1.093	1.10371		0.31787	0.25741		2.24721	2.24769
			2.11689	0.06842	0.07639		1.09076	1.10017		0.32876	0.28809		2.24663	2.25016
			2.14757	0.05045	0.06082		1.08164	1.089		0.335	0.32311		2.20934	2.21559
			2.17825	0.03093	0.04193		1.06469	1.06941		0.3552	0.37582		2.1371	2.14538
			2.20893	0.03404	0.03565		1.03927	1.04094		0.40836	0.45523		2.03302	2.04228
			2.23961	0.06421	0.05812		1.00509	1.00355		0.5018	0.56236		1.90133	1.91022
			2.27029	0.10184	0.09426		0.96232	0.95767		0.62945	0.69215		1.74717	1.75409
			2.30097	0.14129	0.13484		0.91157	0.90422		0.77985	0.83689		1.5763	1.57953
			2.33165	0.18063	0.17686		0.85392	0.84458		0.9415	0.98827		1.39478	1.39264
			2.36233	0.2189	0.21881		0.79092	0.78054		1.10405	1.13815		1.20869	1.19971
			2.39301	0.25569	0.25972		0.72449	0.71425		1.25835	1.27895		1.0238	1.00692
			2.42369	0.29086	0.29888		0.65692	0.64811		1.39642	1.40386		0.84531	0.82008
			2.45437	0.32437	0.33569		0.59074	0.58465		1.51156	1.5071		0.67764	0.64442
			2.48505	0.3561	0.36954		0.5286	0.5263		1.59843	1.58411		0.52427	0.48439
			2.51573	0.38573	0.39983		0.47306	0.47515		1.65326	1.63169		0.38767	0.34361
			2.54641	0.41269	0.42587		0.42623	0.43265		1.67389	1.64808		0.26938	0.225
			2.57709	0.43617	0.44702		0.38939	0.39921		1.65984	1.633		0.17045	0.13159
			2.60777	0.45527	0.46265		0.36253	0.37414		1.61224	1.5876		0.09324	0.07042
			2.63845	0.46907	0.47226		0.34428	0.35571		1.53373	1.51437		0.05223	0.05745
			2.66913	0.47677	0.47553		0.33224	0.34171		1.42826	1.41689		0.06922	0.07351
			2.69981	0.47784	0.4724		0.32372	0.32996		1.30086	1.29969		0.10312	0.08604
			2.73049	0.47206	0.46303		0.3164	0.31879		1.15731	1.16793		0.13277	0.08861
			2.76117	0.4596	0.4479		0.30875	0.30722		1.00387	1.02711		0.15583	0.08279
			2.79185	0.44096	0.42771		0.30007	0.29496		0.84696	0.88283		0.1727	0.07242
			2.82252	0.41703	0.40339		0.29041	0.28231		0.69283	0.74049		0.18427	0.0626
			2.8532	0.38893	0.376		0.2804	0.27002		0.5474	0.60502		0.19166	0.05864
			2.88388	0.35801	0.34668		0.27097	0.25903		0.41609	0.48073		0.19623	0.06237
			2.91456	0.3257	0.31661		0.26308	0.25032		0.3039	0.37113		0.19976	0.07046
			2.94524	0.29342	0.28685		0.25748	0.24466		0.21573	0.2788		0.20424	0.07837
			2.97592	0.26251	0.2584		0.25452	0.24244		0.15627	0.20527		0.21158	0.08317
			3.0066	0.23409	0.23206		0.25408	0.24359		0.12664	0.15068		0.22301	0.08351
			3.03728	0.20899	0.20844		0.25562	0.24763		0.11749	0.11303		0.23866	0.07912
			3.06796	0.18769	0.18796		0.25846	0.25383		0.1136	0.08772		0.25756	0.07054
			3.09864	0.17021	0.17083		0.26188	0.26132		0.10524	0.06861		0.27804	0.05897
			3.12932	0.15615	0.15706		0.26535	0.26927		0.08925	0.05071		0.29821	0.04638
			3.16	0.14472	0.14644		0.26856	0.2769		0.06617	0.03166		0.31638	0.03597
			3.19068	0.13488	0.13858		0.27145	0.28358		0.03906	0.01194		0.3313	0.03217
			3.22136	0.12553	0.13293		0.2741	0.28876		0.02245	0.01246		0.34224	0.03636
			3.25204	0.11565	0.12888		0.27672	0.29202		0.04498	0.03161		0.34904	0.04424
			3.28272	0.10447	0.12579		0.27948	0.29305		0.07983	0.04887		0.35206	0.05168
			3.3134	0.09158	0.12313		0.28251	0.29169		0.11639	0.06225		0.35209	0.05666
			3.34408	0.07725	0.12048		0.28579	0.28792		0.15304	0.07074		0.35025	0.05835
			3.37476	0.06302	0.11758		0.28916	0.28187		0.18942	0.07385		0.34781	0.05661
			3.40544	0.05303	0.11437		0.29234	0.27384		0.22555	0.07158		0.34615	0.05178
			3.43612	0.05411	0.1109		0.29496	0.26429		0.2614	0.06437		0.34665	0.04459
			3.4668	0.06841	0.10732		0.29662	0.25379		0.29671	0.05305		0.35068	0.03615
			3.49748	0.09088	0.10384		0.29696	0.24298		0.3309	0.03869		0.35957	0.02817
			3.52816	0.11658	0.10064		0.29564	0.23252		0.36309	0.02258		0.37458	0.02319
			3.55884	0.1425	0.09785		0.29243	0.22296		0.39218	0.00627		0.39672	0.02333
			3.58952	0.16657	0.09549		0.28718	0.21468		0.41709	0.01018		0.42651	0.02729
			3.62019	0.18724	0.09349		0.27983	0.20779		0.43689	0.0239		0.46381	0.03206
			3.65087	0.20328	0.09172		0.27046	0.20215		0.45099	0.03488		0.5077	0.03569
			3.68155	0.21379	0.09005		0.2592	0.19741		0.45925	0.04238		0.55651	0.03732
			3.71223	0.21822	0.08837		0.2463	0.19307		0.46213	0.04605		0.60807	0.03669
			3.74291	0.21639	0.08664		0.2321	0.18866		0.46062	0.04587		0.65982	0.03394
			3.77359	0.20852	0.08485		0.21702	0.18378		0.45629	0.04209		0.7091	0.02951
			3.80427	0.19519	0.08303		0.20156	0.1782		0.45102	0.03524		0.7533	0.02418
			3.83495	0.17732	0.08122		0.18627	0.17191		0.44679	0.02603		0.79008	0.01918
			3.86563	0.15614	0.07943		0.17176	0.16506		0.44525	0.01539		0.81749	0.0164
			3.89631	0.1331	0.07766		0.15862	0.15797		0.44735	0.00493		0.83414	0.0172
			3.92699	0.10981	0.07588		0.14736	0.15105		0.45306	0.00829		0.83923	0.02048
			3.95767	0.08791	0.07405		0.13834	0.14472		0.46146	0.01795		0.83267	0.0242
			3.98835	0.06896	0.07216		0.13164	0.13931		0.47092	0.02612		0.81506	0.02706
			4.01903	0.05409	0.07025		0.12704	0.13498		0.47955	0.03203		0.78773	0.02848
			4.04971	0.04344	0.06838		0.12409	0.1317		0.48561	0.03534		0.7526	0.02822
			4.08039	0.03569	0.06664		0.12217	0.12921		0.4877	0.03593		0.71221	0.02634
			4.11107	0.02863	0.06511		0.12064	0.12716		0.48507	0.0339		0.66954	0.0231
			4.14175	0.02058	0.06381		0.11899	0.12516		0.47764	0.02957		0.62786	0.01899
			4.17243	0.01294	0.06271		0.11684	0.12288		0.46614	0.02342		0.59051	0.0148
			4.20311	0.01654	0.06171		0.11399	0.12013		0.45207	0.01611		0.56054	0.01187
			4.23379	0.03202	0.06071		0.11038	0.11687		0.4377	0.00878		0.54025	0.01174
			4.26447	0.05163	0.05957		0.10611	0.1132		0.42589	0.00583		0.53078	0.01409
			4.29515	0.07294	0.05823		0.10133	0.10938		0.41968	0.011		0.53188	0.0172
			4.32583	0.09456	0.05671		0.09627	0.10571		0.42163	0.01715		0.54211	0.01987
			4.35651	0.11538	0.05511		0.09118	0.10249		0.43307	0.02214		0.55931	0.02153
			4.38719	0.13453	0.05359		0.0863	0.09997		0.45368	0.02543		0.58105	0.02194
			4.41786	0.1514	0.0523		0.08184	0.09822		0.4817	0.0268		0.605	0.02108
			4.44854	0.1657	0.05139		0.07795	0.0972		0.51447	0.02624		0.62908	0.01908
			4.47922	0.1775	0.05087		0.07475	0.09667		0.54907	0.02388		0.65142	0.01622
			4.5099	0.18718	0.05064		0.07231	0.09639		0.58277	0.01999		0.67039	0.01295
			4.54058	0.19539	0.05053		0.07065	0.09606		0.6132	0.01496		0.68454	0.00999
			4.57126	0.20288	0.05034		0.0698	0.09551		0.63842	0.00928		0.69266	0.00844
			4.60194	0.21034	0.04989		0.0697	0.09464		0.65692	0.00386		0.69374	0.00908
			4.63262	0.21819	0.0491		0.0703	0.09349		0.66759	0.0042		0.6871	0.01107
			4.6633	0.22647	0.04802		0.0715	0.09219		0.66971	0.00901		0.67238	0.01321
			4.69398	0.23481	0.04676		0.07315	0.09093		0.66286	0.01331		0.64958	0.01481
			4.72466	0.2425	0.04555		0.07509	0.08993		0.64694	0.01651		0.61914	0.01558
			4.75534	0.24864	0.04458		0.07713	0.08933		0.62213	0.01837		0.58182	0.01544
			4.78602	0.25234	0.044		0.0791	0.0892		0.58882	0.01884		0.53878	0.01442
			4.8167	0.25281	0.04381		0.08085	0.08946		0.54764	0.01796		0.49142	0.01267
			4.84738	0.24949	0.0439		0.08225	0.08998		0.49939	0.01586		0.44138	0.01045
			4.87806	0.2421	0.04405		0.08323	0.09054		0.44502	0.01279		0.39042	0.00817
			4.90874	0.23066	0.04402		0.08373	0.09095		0.38566	0.00902		0.34032	0.00651
			4.93942	0.2155	0.04367		0.08374	0.09107		0.32262	0.0049		0.29282	0.00624
			4.9701	0.19724	0.04294		0.08326	0.09084		0.25748	0.00133		0.24952	0.00734
			5.00078	0.17675	0.0419		0.08232	0.09028		0.19256	0.00375		0.21177	0.0089
			5.03146	0.15512	0.04075		0.08095	0.08952		0.13229	0.00717		0.1806	0.01028
			5.06214	0.13368	0.03974		0.07916	0.0887		0.0894	0.00993		0.15649	0.01115
			5.09282	0.1139	0.03911		0.07696	0.08801		0.09129	0.01182		0.13922	0.01137
			5.1235	0.09738	0.03902		0.07437	0.08755		0.13298	0.01277		0.1278	0.01093
			5.15418	0.08552	0.03941		0.07137	0.08739		0.18619	0.01277		0.12066	0.00988
			5.18486	0.07897	0.04012		0.06796	0.08749		0.23972	0.01187		0.11616	0.00834
			5.21553	0.07702	0.04086		0.06414	0.08773		0.28973	0.01021		0.11287	0.0065
			5.24621	0.07787	0.04139		0.05992	0.08796		0.33439	0.00795		0.10977	0.00467
			5.27689	0.07956	0.04152		0.05534	0.088		0.3725	0.00532		0.10617	0.0034
			5.30757	0.08061	0.04119		0.05043	0.08776		0.40327	0.00256		0.10164	0.00348
			5.33825	0.08024	0.04049		0.04528	0.08717		0.4261	0.000863002		0.09592	0.00459
			5.36893	0.07814	0.03958		0.04001	0.08628		0.44063	0.003		0.08898	0.00584
			5.39961	0.07436	0.03871		0.03478	0.08519		0.44667	0.00509		0.08104	0.00682
			5.43029	0.0692	0.03811		0.02985	0.08405		0.44426	0.00667		0.07269	0.00738
			5.46097	0.06311	0.03791		0.02559	0.08301		0.43364	0.00766		0.06506	0.00747
			5.49165	0.05668	0.03809		0.02251	0.0822		0.41525	0.00802		0.05983	0.0071
			5.52233	0.05062	0.03849		0.02115	0.08166		0.38975	0.00776		0.0588	0.00633
			5.55301	0.04574	0.03889		0.02168	0.08137		0.35797	0.00696		0.06267	0.00526
			5.58369	0.04285	0.03906		0.02373	0.08121		0.3209	0.00571		0.07041	0.00402
			5.61437	0.04249	0.03885		0.02659	0.08105		0.27968	0.00416		0.08009	0.00285
			5.64505	0.04458	0.03821		0.02961	0.08072		0.23553	0.00248		0.08989	0.00217
			5.67573	0.0485	0.03723		0.03233	0.08012		0.18974	0.00108		0.09843	0.00242
			5.70641	0.05341	0.03608		0.0344	0.07919		0.14361	0.00159		0.10473	0.00322
			5.73709	0.05853	0.035		0.03559	0.07798		0.09837	0.00293		0.10815	0.00404
			5.76777	0.06322	0.03423		0.03573	0.07656		0.0552	0.00409		0.10834	0.00466
			5.79845	0.06697	0.03391		0.03477	0.0751		0.01513	0.00492		0.10522	0.00501
			5.82913	0.06938	0.03402		0.03272	0.07373		0.021	0.00536		0.09892	0.00505
			5.85981	0.07014	0.03441		0.02973	0.0726		0.05248	0.00541		0.08983	0.00481
			5.89049	0.06903	0.03484		0.02615	0.07175		0.07888	0.0051		0.07855	0.00432
			5.92117	0.06593	0.03509		0.02266	0.07117		0.09997	0.00448		0.06598	0.00364
			5.95185	0.06082	0.035		0.02043	0.07076		0.11572	0.00362		0.05351	0.00284
			5.98253	0.05379	0.03453		0.02088	0.07038		0.12633	0.00262		0.04339	0.002
			6.0132	0.04505	0.03374		0.02441	0.06989		0.13216	0.0016		0.03899	0.00127

## Sheet: Fig 2h
			Ni-O-Ti				Ni-O-Ni				NiO				Ni foil
			k (Å-1)	R (Å)	Intensity (a. u.)		k (Å-1)	R (Å)	Intensity (a. u.)		k (Å-1)	R (Å)	Intensity (a. u.)		k (Å-1)	R (Å)	Intensity (a. u.)
			0	1	0.06827		0	1	0.10594		0	1	0.12255		0	1	0.00985
			0.05	1	0.0687		0.05	1	0.1067		0.05	1	0.12386		0.05	1	0.01003
			0.1	1	0.06912		0.1	1	0.10745		0.1	1	0.12518		0.1	1	0.01022
			0.15	1	0.06953		0.15	1	0.10819		0.15	1	0.12649		0.15	1	0.01041
			0.2	1	0.06993		0.2	1	0.10893		0.2	1	0.12779		0.2	1	0.0106
			0.25	1	0.07032		0.25	1	0.10966		0.25	1	0.12909		0.25	1	0.0108
			0.3	1	0.0707		0.3	1	0.11037		0.3	1	0.13038		0.3	1	0.01099
			0.35	1	0.07108		0.35	1	0.11109		0.35	1	0.13166		0.35	1	0.01119
			0.4	1	0.07144		0.4	1	0.11179		0.4	1	0.13294		0.4	1	0.01138
			0.45	1	0.0718		0.45	1	0.11248		0.45	1	0.13421		0.45	1	0.01158
			0.5	1	0.07214		0.5	1	0.11317		0.5	1	0.13548		0.5	1	0.01178
			0.55	1	0.07247		0.55	1	0.11384		0.55	1	0.13673		0.55	1	0.01198
			0.6	1	0.0728		0.6	1	0.11451		0.6	1	0.13797		0.6	1	0.01218
			0.65	1	0.07311		0.65	1	0.11517		0.65	1	0.13921		0.65	1	0.01238
			0.7	1	0.07341		0.7	1	0.11582		0.7	1	0.14044		0.7	1	0.01258
			0.75	1	0.0737		0.75	1	0.11645		0.75	1	0.14165		0.75	1	0.01279
			0.8	1	0.07399		0.8	1	0.11708		0.8	1	0.14286		0.8	1	0.01299
			0.85	1	0.07426		0.85	1	0.1177		0.85	1	0.14405		0.85	1	0.01319
			0.9	1	0.07451		0.9	1	0.1183		0.9	1	0.14523		0.9	1	0.0134
			0.95	1	0.07476		0.95	1	0.1189		0.95	1	0.1464		0.95	1	0.01361
			1	1	0.075		1	1	0.11948		1	1	0.14756		1	1	0.01381
			1.05	1	0.07522		1.05	1	0.12006		1.05	1	0.14871		1.05	1	0.01402
			1.1	1	0.07544		1.1	1	0.12062		1.1	1	0.14984		1.1	1	0.01423
			1.15	1	0.07564		1.15	1	0.12117		1.15	1	0.15095		1.15	1	0.01443
			1.2	1	0.07583		1.2	1	0.12171		1.2	1	0.15206		1.2	1	0.01464
			1.25	1	0.07601		1.25	1	0.12223		1.25	1	0.15314		1.25	1	0.01485
			1.3	1	0.07618		1.3	1	0.12275		1.3	1	0.15422		1.3	1	0.01506
			1.35	1	0.07633		1.35	1	0.12325		1.35	1	0.15527		1.35	1	0.01527
			1.4	1	0.07648		1.4	1	0.12374		1.4	1	0.15632		1.4	1	0.01548
			1.45	1	0.07661		1.45	1	0.12422		1.45	1	0.15734		1.45	1	0.01569
			1.5	1	0.07673		1.5	1	0.12468		1.5	1	0.15835		1.5	1	0.01589
			1.55	1	0.07684		1.55	1	0.12513		1.55	1	0.15934		1.55	1	0.0161
			1.6	1	0.07693		1.6	1	0.12557		1.6	1	0.16031		1.6	1	0.01631
			1.65	1	0.07702		1.65	1	0.12599		1.65	1	0.16126		1.65	1	0.01652
			1.7	1	0.07709		1.7	1	0.1264		1.7	1	0.1622		1.7	1	0.01673
			1.75	1	0.07715		1.75	1	0.1268		1.75	1	0.16312		1.75	1	0.01693
			1.8	1	0.0772		1.8	1	0.12718		1.8	1	0.16401		1.8	1	0.01714
			1.85	1	0.07723		1.85	1	0.12755		1.85	1	0.16489		1.85	1	0.01735
			1.9	1	0.07726		1.9	1	0.12791		1.9	1	0.16575		1.9	1	0.01755
			1.95	1	0.07727		1.95	1	0.12825		1.95	1	0.16658		1.95	1	0.01776
			2	1	0.07727		2	1	0.12858		2	1	0.1674		2	1	0.01796
			2.05	1	0.07725		2.05	1	0.12889		2.05	1	0.16819		2.05	1	0.01816
			2.1	1	0.07723		2.1	1	0.12919		2.1	1	0.16896		2.1	1	0.01837
			2.15	1	0.07719		2.15	1	0.12947		2.15	1	0.16971		2.15	1	0.01857
			2.2	1	0.07715		2.2	1	0.12974		2.2	1	0.17044		2.2	1	0.01877
			2.25	1	0.07709		2.25	1	0.13		2.25	1	0.17114		2.25	1	0.01897
			2.3	1	0.07702		2.3	1	0.13024		2.3	1	0.17183		2.3	1	0.01917
			2.35	1	0.07693		2.35	1	0.13046		2.35	1	0.17248		2.35	1	0.01936
			2.4	1	0.07684		2.4	1	0.13067		2.4	1	0.17312		2.4	1	0.01956
			2.45	1	0.07673		2.45	1	0.13086		2.45	1	0.17373		2.45	1	0.01975
			2.5	1	0.07662		2.5	1	0.13104		2.5	1	0.17431		2.5	1	0.01995
			2.55	1	0.07649		2.55	1	0.1312		2.55	1	0.17488		2.55	1	0.02014
			2.6	1	0.07635		2.6	1	0.13135		2.6	1	0.17541		2.6	1	0.02033
			2.65	1	0.0762		2.65	1	0.13148		2.65	1	0.17592		2.65	1	0.02052
			2.7	1	0.07603		2.7	1	0.1316		2.7	1	0.17641		2.7	1	0.0207
			2.75	1	0.07586		2.75	1	0.1317		2.75	1	0.17687		2.75	1	0.02089
			2.8	1	0.07568		2.8	1	0.13178		2.8	1	0.1773		2.8	1	0.02107
			2.85	1	0.07548		2.85	1	0.13185		2.85	1	0.17771		2.85	1	0.02125
			2.9	1	0.07528		2.9	1	0.13191		2.9	1	0.17809		2.9	1	0.02143
			2.95	1	0.07506		2.95	1	0.13194		2.95	1	0.17844		2.95	1	0.02161
			3	1	0.07484		3	1	0.13197		3	1	0.17877		3	1	0.02179
			3.05	1	0.0746		3.05	1	0.13197		3.05	1	0.17907		3.05	1	0.02196
			3.1	1	0.07436		3.1	1	0.13196		3.1	1	0.17934		3.1	1	0.02213
			3.15	1	0.07411		3.15	1	0.13194		3.15	1	0.17959		3.15	1	0.0223
			3.2	1	0.07384		3.2	1	0.13189		3.2	1	0.17981		3.2	1	0.02247
			3.25	1	0.07357		3.25	1	0.13184		3.25	1	0.18		3.25	1	0.02263
			3.3	1	0.07329		3.3	1	0.13176		3.3	1	0.18016		3.3	1	0.02279
			3.35	1	0.07299		3.35	1	0.13167		3.35	1	0.18029		3.35	1	0.02295
			3.4	1	0.07269		3.4	1	0.13157		3.4	1	0.1804		3.4	1	0.02311
			3.45	1	0.07238		3.45	1	0.13145		3.45	1	0.18048		3.45	1	0.02326
			3.5	1	0.07207		3.5	1	0.13131		3.5	1	0.18053		3.5	1	0.02342
			3.55	1	0.07174		3.55	1	0.13116		3.55	1	0.18055		3.55	1	0.02356
			3.6	1	0.07141		3.6	1	0.13099		3.6	1	0.18054		3.6	1	0.02371
			3.65	1	0.07107		3.65	1	0.13081		3.65	1	0.1805		3.65	1	0.02386
			3.7	1	0.07072		3.7	1	0.13061		3.7	1	0.18044		3.7	1	0.024
			3.75	1	0.07036		3.75	1	0.13039		3.75	1	0.18034		3.75	1	0.02413
			3.8	1	0.07		3.8	1	0.13016		3.8	1	0.18022		3.8	1	0.02427
			3.85	1	0.06962		3.85	1	0.12991		3.85	1	0.18007		3.85	1	0.0244
			3.9	1	0.06925		3.9	1	0.12965		3.9	1	0.17989		3.9	1	0.02453
			3.95	1	0.06886		3.95	1	0.12938		3.95	1	0.17968		3.95	1	0.02466
			4	1	0.06847		4	1	0.12908		4	1	0.17945		4	1	0.02478
			4.05	1	0.06807		4.05	1	0.12878		4.05	1	0.17918		4.05	1	0.0249
			4.1	1	0.06767		4.1	1	0.12845		4.1	1	0.17888		4.1	1	0.02502
			4.15	1	0.06726		4.15	1	0.12812		4.15	1	0.17856		4.15	1	0.02513
			4.2	1	0.06685		4.2	1	0.12776		4.2	1	0.17821		4.2	1	0.02524
			4.25	1	0.06643		4.25	1	0.1274		4.25	1	0.17783		4.25	1	0.02535
			4.3	1	0.06601		4.3	1	0.12702		4.3	1	0.17742		4.3	1	0.02546
			4.35	1	0.06558		4.35	1	0.12662		4.35	1	0.17698		4.35	1	0.02556
			4.4	1	0.06515		4.4	1	0.12621		4.4	1	0.17652		4.4	1	0.02566
			4.45	1	0.06471		4.45	1	0.12578		4.45	1	0.17603		4.45	1	0.02575
			4.5	1	0.06427		4.5	1	0.12535		4.5	1	0.1755		4.5	1	0.02584
			4.55	1	0.06382		4.55	1	0.12489		4.55	1	0.17496		4.55	1	0.02593
			4.6	1	0.06337		4.6	1	0.12443		4.6	1	0.17438		4.6	1	0.02602
			4.65	1	0.06292		4.65	1	0.12395		4.65	1	0.17378		4.65	1	0.0261
			4.7	1	0.06246		4.7	1	0.12345		4.7	1	0.17314		4.7	1	0.02618
			4.75	1	0.06201		4.75	1	0.12294		4.75	1	0.17249		4.75	1	0.02625
			4.8	1	0.06155		4.8	1	0.12242		4.8	1	0.1718		4.8	1	0.02632
			4.85	1	0.06108		4.85	1	0.12189		4.85	1	0.17109		4.85	1	0.02639
			4.9	1	0.06062		4.9	1	0.12134		4.9	1	0.17035		4.9	1	0.02645
			4.95	1	0.06015		4.95	1	0.12078		4.95	1	0.16959		4.95	1	0.02651
			5	1	0.05968		5	1	0.12021		5	1	0.1688		5	1	0.02657
			5.05	1	0.05921		5.05	1	0.11963		5.05	1	0.16798		5.05	1	0.02663
			5.1	1	0.05874		5.1	1	0.11903		5.1	1	0.16714		5.1	1	0.02668
			5.15	1	0.05827		5.15	1	0.11842		5.15	1	0.16627		5.15	1	0.02672
			5.2	1	0.0578		5.2	1	0.1178		5.2	1	0.16538		5.2	1	0.02677
			5.25	1	0.05732		5.25	1	0.11717		5.25	1	0.16447		5.25	1	0.02681
			5.3	1	0.05685		5.3	1	0.11652		5.3	1	0.16353		5.3	1	0.02685
			5.35	1	0.05637		5.35	1	0.11587		5.35	1	0.16256		5.35	1	0.02688
			5.4	1	0.0559		5.4	1	0.1152		5.4	1	0.16157		5.4	1	0.02691
			5.45	1	0.05543		5.45	1	0.11453		5.45	1	0.16056		5.45	1	0.02694
			5.5	1	0.05496		5.5	1	0.11384		5.5	1	0.15953		5.5	1	0.02696
			5.55	1	0.05448		5.55	1	0.11314		5.55	1	0.15847		5.55	1	0.02698
			5.6	1	0.05401		5.6	1	0.11243		5.6	1	0.15739		5.6	1	0.027
			5.65	1	0.05355		5.65	1	0.11171		5.65	1	0.15629		5.65	1	0.02701
			5.7	1	0.05308		5.7	1	0.11099		5.7	1	0.15517		5.7	1	0.02702
			5.75	1	0.05261		5.75	1	0.11025		5.75	1	0.15403		5.75	1	0.02703
			5.8	1	0.05215		5.8	1	0.1095		5.8	1	0.15286		5.8	1	0.02703
			5.85	1	0.05169		5.85	1	0.10875		5.85	1	0.15168		5.85	1	0.02703
			5.9	1	0.05123		5.9	1	0.10798		5.9	1	0.15047		5.9	1	0.02703
			5.95	1	0.05077		5.95	1	0.10721		5.95	1	0.14925		5.95	1	0.02702
			6	1	0.05032		6	1	0.10643		6	1	0.148		6	1	0.02701
			6.05	1	0.04987		6.05	1	0.10564		6.05	1	0.14674		6.05	1	0.027
			6.1	1	0.04942		6.1	1	0.10484		6.1	1	0.14546		6.1	1	0.02699
			6.15	1	0.04898		6.15	1	0.10403		6.15	1	0.14416		6.15	1	0.02697
			6.2	1	0.04854		6.2	1	0.10322		6.2	1	0.14285		6.2	1	0.02695
			6.25	1	0.0481		6.25	1	0.1024		6.25	1	0.14151		6.25	1	0.02692
			6.3	1	0.04767		6.3	1	0.10157		6.3	1	0.14016		6.3	1	0.0269
			6.35	1	0.04724		6.35	1	0.10074		6.35	1	0.1388		6.35	1	0.02687
			6.4	1	0.04681		6.4	1	0.0999		6.4	1	0.13742		6.4	1	0.02683
			6.45	1	0.04639		6.45	1	0.09905		6.45	1	0.13602		6.45	1	0.0268
			6.5	1	0.04598		6.5	1	0.0982		6.5	1	0.13461		6.5	1	0.02676
			6.55	1	0.04557		6.55	1	0.09734		6.55	1	0.13318		6.55	1	0.02672
			6.6	1	0.04516		6.6	1	0.09647		6.6	1	0.13175		6.6	1	0.02668
			6.65	1	0.04476		6.65	1	0.09561		6.65	1	0.13029		6.65	1	0.02663
			6.7	1	0.04437		6.7	1	0.09473		6.7	1	0.12883		6.7	1	0.02658
			6.75	1	0.04398		6.75	1	0.09385		6.75	1	0.12735		6.75	1	0.02653
			6.8	1	0.04359		6.8	1	0.09297		6.8	1	0.12586		6.8	1	0.02648
			6.85	1	0.04322		6.85	1	0.09208		6.85	1	0.12436		6.85	1	0.02642
			6.9	1	0.04284		6.9	1	0.09119		6.9	1	0.12285		6.9	1	0.02636
			6.95	1	0.04248		6.95	1	0.09029		6.95	1	0.12133		6.95	1	0.0263
			7	1	0.04212		7	1	0.0894		7	1	0.1198		7	1	0.02624
			7.05	1	0.04176		7.05	1	0.08849		7.05	1	0.11826		7.05	1	0.02617
			7.1	1	0.04142		7.1	1	0.08759		7.1	1	0.11671		7.1	1	0.02611
			7.15	1	0.04107		7.15	1	0.08668		7.15	1	0.11516		7.15	1	0.02604
			7.2	1	0.04074		7.2	1	0.08577		7.2	1	0.11359		7.2	1	0.02597
			7.25	1	0.04041		7.25	1	0.08486		7.25	1	0.11202		7.25	1	0.02589
			7.3	1	0.04009		7.3	1	0.08394		7.3	1	0.11044		7.3	1	0.02582
			7.35	1	0.03978		7.35	1	0.08303		7.35	1	0.10886		7.35	1	0.02574
			7.4	1	0.03947		7.4	1	0.08211		7.4	1	0.10727		7.4	1	0.02566
			7.45	1	0.03917		7.45	1	0.08119		7.45	1	0.10567		7.45	1	0.02558
			7.5	1	0.03888		7.5	1	0.08027		7.5	1	0.10407		7.5	1	0.0255
			7.55	1	0.03859		7.55	1	0.07935		7.55	1	0.10247		7.55	1	0.02542
			7.6	1	0.03832		7.6	1	0.07843		7.6	1	0.10086		7.6	1	0.02533
			7.65	1	0.03805		7.65	1	0.07751		7.65	1	0.09925		7.65	1	0.02525
			7.7	1	0.03778		7.7	1	0.07659		7.7	1	0.09763		7.7	1	0.02516
			7.75	1	0.03753		7.75	1	0.07566		7.75	1	0.09602		7.75	1	0.02507
			7.8	1	0.03728		7.8	1	0.07474		7.8	1	0.0944		7.8	1	0.02498
			7.85	1	0.03704		7.85	1	0.07382		7.85	1	0.09278		7.85	1	0.02489
			7.9	1	0.03681		7.9	1	0.0729		7.9	1	0.09116		7.9	1	0.0248
			7.95	1	0.03658		7.95	1	0.07199		7.95	1	0.08955		7.95	1	0.02471
			8	1	0.03636		8	1	0.07107		8	1	0.08793		8	1	0.02461
			8.05	1	0.03615		8.05	1	0.07015		8.05	1	0.08631		8.05	1	0.02452
			8.1	1	0.03595		8.1	1	0.06924		8.1	1	0.0847		8.1	1	0.02442
			8.15	1	0.03576		8.15	1	0.06833		8.15	1	0.08308		8.15	1	0.02432
			8.2	1	0.03557		8.2	1	0.06742		8.2	1	0.08147		8.2	1	0.02423
			8.25	1	0.03539		8.25	1	0.06651		8.25	1	0.07986		8.25	1	0.02413
			8.3	1	0.03522		8.3	1	0.06561		8.3	1	0.07826		8.3	1	0.02403
			8.35	1	0.03505		8.35	1	0.0647		8.35	1	0.07666		8.35	1	0.02393
			8.4	1	0.0349		8.4	1	0.06381		8.4	1	0.07506		8.4	1	0.02383
			8.45	1	0.03475		8.45	1	0.06291		8.45	1	0.07347		8.45	1	0.02373
			8.5	1	0.03461		8.5	1	0.06202		8.5	1	0.07189		8.5	1	0.02363
			8.55	1	0.03447		8.55	1	0.06113		8.55	1	0.07031		8.55	1	0.02353
			8.6	1	0.03434		8.6	1	0.06024		8.6	1	0.06874		8.6	1	0.02343
			8.65	1	0.03422		8.65	1	0.05936		8.65	1	0.06717		8.65	1	0.02333
			8.7	1	0.03411		8.7	1	0.05849		8.7	1	0.06562		8.7	1	0.02323
			8.75	1	0.034		8.75	1	0.05762		8.75	1	0.06407		8.75	1	0.02313
			8.8	1	0.0339		8.8	1	0.05675		8.8	1	0.06252		8.8	1	0.02303
			8.85	1	0.03381		8.85	1	0.05589		8.85	1	0.06099		8.85	1	0.02293
			8.9	1	0.03372		8.9	1	0.05503		8.9	1	0.05947		8.9	1	0.02282
			8.95	1	0.03364		8.95	1	0.05418		8.95	1	0.05796		8.95	1	0.02272
			9	1	0.03357		9	1	0.05333		9	1	0.05646		9	1	0.02262
			9.05	1	0.0335		9.05	1	0.05249		9.05	1	0.05497		9.05	1	0.02252
			9.1	1	0.03344		9.1	1	0.05165		9.1	1	0.05349		9.1	1	0.02242
			9.15	1	0.03339		9.15	1	0.05082		9.15	1	0.05202		9.15	1	0.02232
			9.2	1	0.03334		9.2	1	0.05		9.2	1	0.05057		9.2	1	0.02223
			9.25	1	0.03329		9.25	1	0.04918		9.25	1	0.04913		9.25	1	0.02213
			9.3	1	0.03326		9.3	1	0.04836		9.3	1	0.0477		9.3	1	0.02203
			9.35	1	0.03322		9.35	1	0.04756		9.35	1	0.04629		9.35	1	0.02193
			9.4	1	0.0332		9.4	1	0.04676		9.4	1	0.04489		9.4	1	0.02184
			9.45	1	0.03317		9.45	1	0.04597		9.45	1	0.04351		9.45	1	0.02174
			9.5	1	0.03316		9.5	1	0.04518		9.5	1	0.04215		9.5	1	0.02164
			9.55	1	0.03314		9.55	1	0.0444		9.55	1	0.0408		9.55	1	0.02155
			9.6	1	0.03313		9.6	1	0.04363		9.6	1	0.03947		9.6	1	0.02146
			9.65	1	0.03313		9.65	1	0.04286		9.65	1	0.03816		9.65	1	0.02136
			9.7	1	0.03313		9.7	1	0.04211		9.7	1	0.03687		9.7	1	0.02127
			9.75	1	0.03313		9.75	1	0.04136		9.75	1	0.0356		9.75	1	0.02118
			9.8	1	0.03314		9.8	1	0.04061		9.8	1	0.03434		9.8	1	0.02109
			9.85	1	0.03315		9.85	1	0.03988		9.85	1	0.03312		9.85	1	0.021
			9.9	1	0.03316		9.9	1	0.03915		9.9	1	0.03191		9.9	1	0.02091
			9.95	1	0.03318		9.95	1	0.03843		9.95	1	0.03073		9.95	1	0.02082
			10	1	0.0332		10	1	0.03772		10	1	0.02957		10	1	0.02074
			10.05	1	0.03322		10.05	1	0.03702		10.05	1	0.02844		10.05	1	0.02065
			10.1	1	0.03324		10.1	1	0.03632		10.1	1	0.02733		10.1	1	0.02056
			10.15	1	0.03327		10.15	1	0.03563		10.15	1	0.02626		10.15	1	0.02048
			10.2	1	0.0333		10.2	1	0.03496		10.2	1	0.02521		10.2	1	0.0204
			10.25	1	0.03333		10.25	1	0.03429		10.25	1	0.0242		10.25	1	0.02031
			10.3	1	0.03337		10.3	1	0.03362		10.3	1	0.02322		10.3	1	0.02023
			10.35	1	0.0334		10.35	1	0.03297		10.35	1	0.02228		10.35	1	0.02015
			10.4	1	0.03344		10.4	1	0.03233		10.4	1	0.02138		10.4	1	0.02007
			10.45	1	0.03347		10.45	1	0.03169		10.45	1	0.02052		10.45	1	0.02
			10.5	1	0.03351		10.5	1	0.03106		10.5	1	0.0197		10.5	1	0.01992
			10.55	1	0.03355		10.55	1	0.03044		10.55	1	0.01893		10.55	1	0.01984
			10.6	1	0.03359		10.6	1	0.02984		10.6	1	0.0182		10.6	1	0.01977
			10.65	1	0.03363		10.65	1	0.02923		10.65	1	0.01753		10.65	1	0.01969
			10.7	1	0.03367		10.7	1	0.02864		10.7	1	0.01692		10.7	1	0.01962
			10.75	1	0.03371		10.75	1	0.02806		10.75	1	0.01636		10.75	1	0.01955
			10.8	1	0.03375		10.8	1	0.02749		10.8	1	0.01586		10.8	1	0.01948
			10.85	1	0.03379		10.85	1	0.02692		10.85	1	0.01543		10.85	1	0.01941
			10.9	1	0.03383		10.9	1	0.02637		10.9	1	0.01506		10.9	1	0.01934
			10.95	1	0.03387		10.95	1	0.02582		10.95	1	0.01476		10.95	1	0.01927
			11	1	0.03391		11	1	0.02529		11	1	0.01452		11	1	0.0192
			11.05	1	0.03394		11.05	1	0.02476		11.05	1	0.01435		11.05	1	0.01913
			11.1	1	0.03398		11.1	1	0.02424		11.1	1	0.01425		11.1	1	0.01907
			11.15	1	0.03401		11.15	1	0.02373		11.15	1	0.01421		11.15	1	0.019
			11.2	1	0.03405		11.2	1	0.02324		11.2	1	0.01423		11.2	1	0.01894
			11.25	1	0.03408		11.25	1	0.02275		11.25	1	0.01431		11.25	1	0.01888
			11.3	1	0.03411		11.3	1	0.02227		11.3	1	0.01444		11.3	1	0.01881
			11.35	1	0.03414		11.35	1	0.0218		11.35	1	0.01461		11.35	1	0.01875
			11.4	1	0.03417		11.4	1	0.02133		11.4	1	0.01483		11.4	1	0.01869
			11.45	1	0.03419		11.45	1	0.02088		11.45	1	0.01509		11.45	1	0.01863
			11.5	1	0.03421		11.5	1	0.02044		11.5	1	0.01538		11.5	1	0.01857
			11.55	1	0.03424		11.55	1	0.02001		11.55	1	0.0157		11.55	1	0.01851
			11.6	1	0.03425		11.6	1	0.01958		11.6	1	0.01605		11.6	1	0.01845
			11.65	1	0.03427		11.65	1	0.01917		11.65	1	0.01641		11.65	1	0.01839
			11.7	1	0.03428		11.7	1	0.01877		11.7	1	0.01679		11.7	1	0.01833
			11.75	1	0.03429		11.75	1	0.01837		11.75	1	0.01719		11.75	1	0.01827
			11.8	1	0.0343		11.8	1	0.01798		11.8	1	0.01759		11.8	1	0.01822
			11.85	1	0.03431		11.85	1	0.01761		11.85	1	0.018		11.85	1	0.01816
			11.9	1	0.03431		11.9	1	0.01724		11.9	1	0.01842		11.9	1	0.0181
			11.95	1	0.03431		11.95	1	0.01688		11.95	1	0.01884		11.95	1	0.01805
			12	1	0.0343		12	1	0.01653		12	1	0.01926		12	1	0.01799
			12.05	1	0.03429		12.05	1	0.01619		12.05	1	0.01968		12.05	1	0.01793
			12.1	1	0.03428		12.1	1	0.01586		12.1	1	0.0201		12.1	1	0.01788
			12.15	1	0.03427		12.15	1	0.01554		12.15	1	0.02052		12.15	1	0.01782
			12.2	1	0.03425		12.2	1	0.01523		12.2	1	0.02093		12.2	1	0.01777
			12.25	1	0.03423		12.25	1	0.01493		12.25	1	0.02133		12.25	1	0.01771
			12.3	1	0.0342		12.3	1	0.01463		12.3	1	0.02173		12.3	1	0.01765
			12.35	1	0.03417		12.35	1	0.01434		12.35	1	0.02212		12.35	1	0.0176
			12.4	1	0.03414		12.4	1	0.01407		12.4	1	0.0225		12.4	1	0.01754
			12.45	1	0.03411		12.45	1	0.0138		12.45	1	0.02287		12.45	1	0.01749
			12.5	1	0.03407		12.5	1	0.01354		12.5	1	0.02324		12.5	1	0.01743
			12.55	1	0.03402		12.55	1	0.01328		12.55	1	0.02359		12.55	1	0.01738
			12.6	1	0.03398		12.6	1	0.01304		12.6	1	0.02394		12.6	1	0.01732
			12.65	1	0.03392		12.65	1	0.0128		12.65	1	0.02427		12.65	1	0.01726
			12.7	1	0.03387		12.7	1	0.01258		12.7	1	0.02459		12.7	1	0.01721
			12.75	1	0.03381		12.75	1	0.01236		12.75	1	0.0249		12.75	1	0.01715
			12.8	1	0.03374		12.8	1	0.01214		12.8	1	0.02521		12.8	1	0.01709
			12.85	1	0.03368		12.85	1	0.01194		12.85	1	0.0255		12.85	1	0.01703
			12.9	1	0.03361		12.9	1	0.01174		12.9	1	0.02577		12.9	1	0.01698
			12.95	1	0.03353		12.95	1	0.01155		12.95	1	0.02604		12.95	1	0.01692
			13	1	0.03345		13	1	0.01136		13	1	0.0263		13	1	0.01686
			13.05	1	0.03337		13.05	1	0.01119		13.05	1	0.02654		13.05	1	0.0168
			13.1	1	0.03328		13.1	1	0.01102		13.1	1	0.02677		13.1	1	0.01674
			13.15	1	0.03319		13.15	1	0.01085		13.15	1	0.02699		13.15	1	0.01668
			13.2	1	0.03309		13.2	1	0.0107		13.2	1	0.0272		13.2	1	0.01662
			13.25	1	0.03299		13.25	1	0.01054		13.25	1	0.0274		13.25	1	0.01656
			13.3	1	0.03289		13.3	1	0.0104		13.3	1	0.02758		13.3	1	0.0165
			13.35	1	0.03278		13.35	1	0.01026		13.35	1	0.02775		13.35	1	0.01643
			13.4	1	0.03266		13.4	1	0.01012		13.4	1	0.02792		13.4	1	0.01637
			13.45	1	0.03255		13.45	1	0.00999		13.45	1	0.02807		13.45	1	0.0163
			13.5	1	0.03243		13.5	1	0.00987		13.5	1	0.02821		13.5	1	0.01624
			13.55	1	0.0323		13.55	1	0.00975		13.55	1	0.02833		13.55	1	0.01617
			13.6	1	0.03218		13.6	1	0.00963		13.6	1	0.02845		13.6	1	0.01611
			13.65	1	0.03204		13.65	1	0.00952		13.65	1	0.02856		13.65	1	0.01604
			13.7	1	0.03191		13.7	1	0.00942		13.7	1	0.02865		13.7	1	0.01597
			13.75	1	0.03177		13.75	1	0.00931		13.75	1	0.02873		13.75	1	0.0159
			13.8	1	0.03162		13.8	1	0.00922		13.8	1	0.02881		13.8	1	0.01584
			13.85	1	0.03148		13.85	1	0.00912		13.85	1	0.02887		13.85	1	0.01577
			13.9	1	0.03132		13.9	1	0.00903		13.9	1	0.02892		13.9	1	0.01569
			13.95	1	0.03117		13.95	1	0.00894		13.95	1	0.02896		13.95	1	0.01562
			14	1	0.03101		14	1	0.00886		14	1	0.02899		14	1	0.01555
			14.05	1	0.03085		14.05	1	0.00877		14.05	1	0.02902		14.05	1	0.01548
			14.1	1	0.03068		14.1	1	0.00869		14.1	1	0.02903		14.1	1	0.0154
			14.15	1	0.03051		14.15	1	0.00861		14.15	1	0.02903		14.15	1	0.01533
			14.2	1	0.03034		14.2	1	0.00854		14.2	1	0.02902		14.2	1	0.01525
			14.25	1	0.03016		14.25	1	0.00847		14.25	1	0.02901		14.25	1	0.01517
			14.3	1	0.02998		14.3	1	0.0084		14.3	1	0.02898		14.3	1	0.0151
			14.35	1	0.0298		14.35	1	0.00833		14.35	1	0.02895		14.35	1	0.01502
			14.4	1	0.02961		14.4	1	0.00826		14.4	1	0.0289		14.4	1	0.01494
			14.45	1	0.02942		14.45	1	0.00819		14.45	1	0.02885		14.45	1	0.01486
			14.5	1	0.02923		14.5	1	0.00813		14.5	1	0.02879		14.5	1	0.01478
			14.55	1	0.02904		14.55	1	0.00806		14.55	1	0.02872		14.55	1	0.01469
			14.6	1	0.02884		14.6	1	0.008		14.6	1	0.02865		14.6	1	0.01461
			14.65	1	0.02864		14.65	1	0.00794		14.65	1	0.02856		14.65	1	0.01453
			14.7	1	0.02843		14.7	1	0.00788		14.7	1	0.02847		14.7	1	0.01444
			14.75	1	0.02822		14.75	1	0.00782		14.75	1	0.02837		14.75	1	0.01436
			14.8	1	0.02802		14.8	1	0.00776		14.8	1	0.02826		14.8	1	0.01427
			14.85	1	0.0278		14.85	1	0.0077		14.85	1	0.02815		14.85	1	0.01418
			14.9	1	0.02759		14.9	1	0.00765		14.9	1	0.02803		14.9	1	0.01409
			14.95	1	0.02737		14.95	1	0.00759		14.95	1	0.0279		14.95	1	0.014
			15	1	0.02715		15	1	0.00753		15	1	0.02777		15	1	0.01391
			0	1.01793	0.0718		0	1.01584	0.11024		0	1.01778	0.12638		0	1.01639	0.01019
			0.05	1.01793	0.07229		0.05	1.01584	0.11106		0.05	1.01778	0.1278		0.05	1.01639	0.01039
			0.1	1.01793	0.07276		0.1	1.01584	0.11188		0.1	1.01778	0.12921		0.1	1.01639	0.0106
			0.15	1.01793	0.07323		0.15	1.01584	0.11268		0.15	1.01778	0.13061		0.15	1.01639	0.0108
			0.2	1.01793	0.07368		0.2	1.01584	0.11348		0.2	1.01778	0.13202		0.2	1.01639	0.01101
			0.25	1.01793	0.07413		0.25	1.01584	0.11428		0.25	1.01778	0.13341		0.25	1.01639	0.01121
			0.3	1.01793	0.07457		0.3	1.01584	0.11506		0.3	1.01778	0.1348		0.3	1.01639	0.01142
			0.35	1.01793	0.07499		0.35	1.01584	0.11584		0.35	1.01778	0.13618		0.35	1.01639	0.01163
			0.4	1.01793	0.07541		0.4	1.01584	0.1166		0.4	1.01778	0.13756		0.4	1.01639	0.01184
			0.45	1.01793	0.07581		0.45	1.01584	0.11736		0.45	1.01778	0.13893		0.45	1.01639	0.01206
			0.5	1.01793	0.07621		0.5	1.01584	0.11811		0.5	1.01778	0.14029		0.5	1.01639	0.01227
			0.55	1.01793	0.07659		0.55	1.01584	0.11885		0.55	1.01778	0.14164		0.55	1.01639	0.01248
			0.6	1.01793	0.07696		0.6	1.01584	0.11958		0.6	1.01778	0.14298		0.6	1.01639	0.0127
			0.65	1.01793	0.07732		0.65	1.01584	0.1203		0.65	1.01778	0.14431		0.65	1.01639	0.01292
			0.7	1.01793	0.07767		0.7	1.01584	0.12101		0.7	1.01778	0.14564		0.7	1.01639	0.01314
			0.75	1.01793	0.078		0.75	1.01584	0.1217		0.75	1.01778	0.14695		0.75	1.01639	0.01336
			0.8	1.01793	0.07833		0.8	1.01584	0.12239		0.8	1.01778	0.14825		0.8	1.01639	0.01358
			0.85	1.01793	0.07864		0.85	1.01584	0.12307		0.85	1.01778	0.14954		0.85	1.01639	0.0138
			0.9	1.01793	0.07894		0.9	1.01584	0.12373		0.9	1.01778	0.15081		0.9	1.01639	0.01402
			0.95	1.01793	0.07923		0.95	1.01584	0.12439		0.95	1.01778	0.15208		0.95	1.01639	0.01424
			1	1.01793	0.0795		1	1.01584	0.12503		1	1.01778	0.15333		1	1.01639	0.01446
			1.05	1.01793	0.07976		1.05	1.01584	0.12566		1.05	1.01778	0.15457		1.05	1.01639	0.01469
			1.1	1.01793	0.08001		1.1	1.01584	0.12628		1.1	1.01778	0.15579		1.1	1.01639	0.01491
			1.15	1.01793	0.08025		1.15	1.01584	0.12688		1.15	1.01778	0.157		1.15	1.01639	0.01514
			1.2	1.01793	0.08047		1.2	1.01584	0.12748		1.2	1.01778	0.15819		1.2	1.01639	0.01536
			1.25	1.01793	0.08068		1.25	1.01584	0.12806		1.25	1.01778	0.15937		1.25	1.01639	0.01559
			1.3	1.01793	0.08088		1.3	1.01584	0.12862		1.3	1.01778	0.16053		1.3	1.01639	0.01581
			1.35	1.01793	0.08106		1.35	1.01584	0.12918		1.35	1.01778	0.16168		1.35	1.01639	0.01604
			1.4	1.01793	0.08123		1.4	1.01584	0.12972		1.4	1.01778	0.1628		1.4	1.01639	0.01626
			1.45	1.01793	0.08139		1.45	1.01584	0.13025		1.45	1.01778	0.16391		1.45	1.01639	0.01649
			1.5	1.01793	0.08153		1.5	1.01584	0.13076		1.5	1.01778	0.16501		1.5	1.01639	0.01672
			1.55	1.01793	0.08166		1.55	1.01584	0.13126		1.55	1.01778	0.16608		1.55	1.01639	0.01694
			1.6	1.01793	0.08178		1.6	1.01584	0.13175		1.6	1.01778	0.16713		1.6	1.01639	0.01717
			1.65	1.01793	0.08188		1.65	1.01584	0.13222		1.65	1.01778	0.16817		1.65	1.01639	0.01739
			1.7	1.01793	0.08197		1.7	1.01584	0.13267		1.7	1.01778	0.16918		1.7	1.01639	0.01762
			1.75	1.01793	0.08205		1.75	1.01584	0.13312		1.75	1.01778	0.17017		1.75	1.01639	0.01784
			1.8	1.01793	0.08211		1.8	1.01584	0.13354		1.8	1.01778	0.17115		1.8	1.01639	0.01806
			1.85	1.01793	0.08215		1.85	1.01584	0.13396		1.85	1.01778	0.1721		1.85	1.01639	0.01829
			1.9	1.01793	0.08219		1.9	1.01584	0.13435		1.9	1.01778	0.17303		1.9	1.01639	0.01851
			1.95	1.01793	0.08221		1.95	1.01584	0.13474		1.95	1.01778	0.17394		1.95	1.01639	0.01873
			2	1.01793	0.08221		2	1.01584	0.1351		2	1.01778	0.17482		2	1.01639	0.01895
			2.05	1.01793	0.0822		2.05	1.01584	0.13546		2.05	1.01778	0.17568		2.05	1.01639	0.01917
			2.1	1.01793	0.08218		2.1	1.01584	0.13579		2.1	1.01778	0.17652		2.1	1.01639	0.01939
			2.15	1.01793	0.08215		2.15	1.01584	0.13611		2.15	1.01778	0.17733		2.15	1.01639	0.01961
			2.2	1.01793	0.0821		2.2	1.01584	0.13642		2.2	1.01778	0.17812		2.2	1.01639	0.01982
			2.25	1.01793	0.08204		2.25	1.01584	0.1367		2.25	1.01778	0.17889		2.25	1.01639	0.02004
			2.3	1.01793	0.08196		2.3	1.01584	0.13698		2.3	1.01778	0.17963		2.3	1.01639	0.02025
			2.35	1.01793	0.08187		2.35	1.01584	0.13723		2.35	1.01778	0.18034		2.35	1.01639	0.02047
			2.4	1.01793	0.08177		2.4	1.01584	0.13747		2.4	1.01778	0.18103		2.4	1.01639	0.02068
			2.45	1.01793	0.08165		2.45	1.01584	0.13769		2.45	1.01778	0.18169		2.45	1.01639	0.02089
			2.5	1.01793	0.08152		2.5	1.01584	0.1379		2.5	1.01778	0.18232		2.5	1.01639	0.02109
			2.55	1.01793	0.08137		2.55	1.01584	0.13809		2.55	1.01778	0.18293		2.55	1.01639	0.0213
			2.6	1.01793	0.08122		2.6	1.01584	0.13826		2.6	1.01778	0.18351		2.6	1.01639	0.02151
			2.65	1.01793	0.08105		2.65	1.01584	0.13842		2.65	1.01778	0.18407		2.65	1.01639	0.02171
			2.7	1.01793	0.08087		2.7	1.01584	0.13856		2.7	1.01778	0.18459		2.7	1.01639	0.02191
			2.75	1.01793	0.08067		2.75	1.01584	0.13868		2.75	1.01778	0.18509		2.75	1.01639	0.02211
			2.8	1.01793	0.08046		2.8	1.01584	0.13879		2.8	1.01778	0.18556		2.8	1.01639	0.0223
			2.85	1.01793	0.08024		2.85	1.01584	0.13888		2.85	1.01778	0.186		2.85	1.01639	0.0225
			2.9	1.01793	0.08001		2.9	1.01584	0.13895		2.9	1.01778	0.18641		2.9	1.01639	0.02269
			2.95	1.01793	0.07976		2.95	1.01584	0.139		2.95	1.01778	0.18679		2.95	1.01639	0.02288
			3	1.01793	0.07951		3	1.01584	0.13904		3	1.01778	0.18714		3	1.01639	0.02307
			3.05	1.01793	0.07924		3.05	1.01584	0.13906		3.05	1.01778	0.18747		3.05	1.01639	0.02325
			3.1	1.01793	0.07896		3.1	1.01584	0.13906		3.1	1.01778	0.18776		3.1	1.01639	0.02343
			3.15	1.01793	0.07866		3.15	1.01584	0.13905		3.15	1.01778	0.18802		3.15	1.01639	0.02361
			3.2	1.01793	0.07836		3.2	1.01584	0.13902		3.2	1.01778	0.18826		3.2	1.01639	0.02379
			3.25	1.01793	0.07804		3.25	1.01584	0.13897		3.25	1.01778	0.18846		3.25	1.01639	0.02397
			3.3	1.01793	0.07772		3.3	1.01584	0.13891		3.3	1.01778	0.18863		3.3	1.01639	0.02414
			3.35	1.01793	0.07738		3.35	1.01584	0.13882		3.35	1.01778	0.18877		3.35	1.01639	0.02431
			3.4	1.01793	0.07703		3.4	1.01584	0.13872		3.4	1.01778	0.18888		3.4	1.01639	0.02447
			3.45	1.01793	0.07667		3.45	1.01584	0.13861		3.45	1.01778	0.18896		3.45	1.01639	0.02463
			3.5	1.01793	0.07631		3.5	1.01584	0.13847		3.5	1.01778	0.18901		3.5	1.01639	0.02479
			3.55	1.01793	0.07593		3.55	1.01584	0.13832		3.55	1.01778	0.18902		3.55	1.01639	0.02495
			3.6	1.01793	0.07554		3.6	1.01584	0.13815		3.6	1.01778	0.18901		3.6	1.01639	0.0251
			3.65	1.01793	0.07514		3.65	1.01584	0.13797		3.65	1.01778	0.18896		3.65	1.01639	0.02525
			3.7	1.01793	0.07473		3.7	1.01584	0.13777		3.7	1.01778	0.18888		3.7	1.01639	0.0254
			3.75	1.01793	0.07431		3.75	1.01584	0.13755		3.75	1.01778	0.18877		3.75	1.01639	0.02555
			3.8	1.01793	0.07389		3.8	1.01584	0.13731		3.8	1.01778	0.18863		3.8	1.01639	0.02569
			3.85	1.01793	0.07345		3.85	1.01584	0.13706		3.85	1.01778	0.18846		3.85	1.01639	0.02582
			3.9	1.01793	0.07301		3.9	1.01584	0.13679		3.9	1.01778	0.18826		3.9	1.01639	0.02596
			3.95	1.01793	0.07256		3.95	1.01584	0.13651		3.95	1.01778	0.18802		3.95	1.01639	0.02609
			4	1.01793	0.0721		4	1.01584	0.1362		4	1.01778	0.18775		4	1.01639	0.02621
			4.05	1.01793	0.07163		4.05	1.01584	0.13589		4.05	1.01778	0.18745		4.05	1.01639	0.02634
			4.1	1.01793	0.07116		4.1	1.01584	0.13555		4.1	1.01778	0.18712		4.1	1.01639	0.02645
			4.15	1.01793	0.07067		4.15	1.01584	0.1352		4.15	1.01778	0.18676		4.15	1.01639	0.02657
			4.2	1.01793	0.07019		4.2	1.01584	0.13483		4.2	1.01778	0.18637		4.2	1.01639	0.02668
			4.25	1.01793	0.06969		4.25	1.01584	0.13445		4.25	1.01778	0.18595		4.25	1.01639	0.02679
			4.3	1.01793	0.06919		4.3	1.01584	0.13405		4.3	1.01778	0.18549		4.3	1.01639	0.02689
			4.35	1.01793	0.06868		4.35	1.01584	0.13364		4.35	1.01778	0.185		4.35	1.01639	0.02699
			4.4	1.01793	0.06816		4.4	1.01584	0.13321		4.4	1.01778	0.18449		4.4	1.01639	0.02709
			4.45	1.01793	0.06764		4.45	1.01584	0.13277		4.45	1.01778	0.18394		4.45	1.01639	0.02718
			4.5	1.01793	0.06712		4.5	1.01584	0.13231		4.5	1.01778	0.18336		4.5	1.01639	0.02727
			4.55	1.01793	0.06659		4.55	1.01584	0.13183		4.55	1.01778	0.18275		4.55	1.01639	0.02736
			4.6	1.01793	0.06605		4.6	1.01584	0.13134		4.6	1.01778	0.18211		4.6	1.01639	0.02744
			4.65	1.01793	0.06551		4.65	1.01584	0.13084		4.65	1.01778	0.18144		4.65	1.01639	0.02751
			4.7	1.01793	0.06497		4.7	1.01584	0.13032		4.7	1.01778	0.18074		4.7	1.01639	0.02759
			4.75	1.01793	0.06442		4.75	1.01584	0.12978		4.75	1.01778	0.18001		4.75	1.01639	0.02766
			4.8	1.01793	0.06387		4.8	1.01584	0.12923		4.8	1.01778	0.17925		4.8	1.01639	0.02772
			4.85	1.01793	0.06331		4.85	1.01584	0.12867		4.85	1.01778	0.17847		4.85	1.01639	0.02778
			4.9	1.01793	0.06275		4.9	1.01584	0.1281		4.9	1.01778	0.17765		4.9	1.01639	0.02784
			4.95	1.01793	0.06219		4.95	1.01584	0.12751		4.95	1.01778	0.1768		4.95	1.01639	0.02789
			5	1.01793	0.06163		5	1.01584	0.1269		5	1.01778	0.17593		5	1.01639	0.02794
			5.05	1.01793	0.06106		5.05	1.01584	0.12629		5.05	1.01778	0.17503		5.05	1.01639	0.02798
			5.1	1.01793	0.06049		5.1	1.01584	0.12566		5.1	1.01778	0.1741		5.1	1.01639	0.02802
			5.15	1.01793	0.05992		5.15	1.01584	0.12501		5.15	1.01778	0.17314		5.15	1.01639	0.02806
			5.2	1.01793	0.05935		5.2	1.01584	0.12436		5.2	1.01778	0.17216		5.2	1.01639	0.02809
			5.25	1.01793	0.05877		5.25	1.01584	0.12369		5.25	1.01778	0.17115		5.25	1.01639	0.02812
			5.3	1.01793	0.0582		5.3	1.01584	0.12301		5.3	1.01778	0.17011		5.3	1.01639	0.02815
			5.35	1.01793	0.05762		5.35	1.01584	0.12232		5.35	1.01778	0.16905		5.35	1.01639	0.02817
			5.4	1.01793	0.05705		5.4	1.01584	0.12162		5.4	1.01778	0.16796		5.4	1.01639	0.02818
			5.45	1.01793	0.05647		5.45	1.01584	0.1209		5.45	1.01778	0.16684		5.45	1.01639	0.02819
			5.5	1.01793	0.05589		5.5	1.01584	0.12017		5.5	1.01778	0.1657		5.5	1.01639	0.0282
			5.55	1.01793	0.05532		5.55	1.01584	0.11944		5.55	1.01778	0.16454		5.55	1.01639	0.02821
			5.6	1.01793	0.05474		5.6	1.01584	0.11869		5.6	1.01778	0.16335		5.6	1.01639	0.02821
			5.65	1.01793	0.05417		5.65	1.01584	0.11793		5.65	1.01778	0.16214		5.65	1.01639	0.0282
			5.7	1.01793	0.0536		5.7	1.01584	0.11716		5.7	1.01778	0.1609		5.7	1.01639	0.0282
			5.75	1.01793	0.05303		5.75	1.01584	0.11638		5.75	1.01778	0.15964		5.75	1.01639	0.02819
			5.8	1.01793	0.05246		5.8	1.01584	0.11559		5.8	1.01778	0.15836		5.8	1.01639	0.02817
			5.85	1.01793	0.05189		5.85	1.01584	0.11479		5.85	1.01778	0.15706		5.85	1.01639	0.02815
			5.9	1.01793	0.05132		5.9	1.01584	0.11398		5.9	1.01778	0.15573		5.9	1.01639	0.02813
			5.95	1.01793	0.05076		5.95	1.01584	0.11317		5.95	1.01778	0.15439		5.95	1.01639	0.0281
			6	1.01793	0.0502		6	1.01584	0.11234		6	1.01778	0.15302		6	1.01639	0.02807
			6.05	1.01793	0.04965		6.05	1.01584	0.11151		6.05	1.01778	0.15163		6.05	1.01639	0.02804
			6.1	1.01793	0.04909		6.1	1.01584	0.11066		6.1	1.01778	0.15023		6.1	1.01639	0.028
			6.15	1.01793	0.04854		6.15	1.01584	0.10981		6.15	1.01778	0.1488		6.15	1.01639	0.02796
			6.2	1.01793	0.048		6.2	1.01584	0.10895		6.2	1.01778	0.14736		6.2	1.01639	0.02792
			6.25	1.01793	0.04746		6.25	1.01584	0.10809		6.25	1.01778	0.14589		6.25	1.01639	0.02787
			6.3	1.01793	0.04692		6.3	1.01584	0.10721		6.3	1.01778	0.14441		6.3	1.01639	0.02782
			6.35	1.01793	0.04639		6.35	1.01584	0.10633		6.35	1.01778	0.14292		6.35	1.01639	0.02777
			6.4	1.01793	0.04586		6.4	1.01584	0.10545		6.4	1.01778	0.1414		6.4	1.01639	0.02771
			6.45	1.01793	0.04534		6.45	1.01584	0.10455		6.45	1.01778	0.13987		6.45	1.01639	0.02765
			6.5	1.01793	0.04482		6.5	1.01584	0.10365		6.5	1.01778	0.13833		6.5	1.01639	0.02758
			6.55	1.01793	0.04431		6.55	1.01584	0.10275		6.55	1.01778	0.13677		6.55	1.01639	0.02752
			6.6	1.01793	0.04381		6.6	1.01584	0.10184		6.6	1.01778	0.13519		6.6	1.01639	0.02745
			6.65	1.01793	0.04331		6.65	1.01584	0.10092		6.65	1.01778	0.1336		6.65	1.01639	0.02737
			6.7	1.01793	0.04282		6.7	1.01584	0.1		6.7	1.01778	0.132		6.7	1.01639	0.0273
			6.75	1.01793	0.04233		6.75	1.01584	0.09907		6.75	1.01778	0.13038		6.75	1.01639	0.02722
			6.8	1.01793	0.04185		6.8	1.01584	0.09814		6.8	1.01778	0.12875		6.8	1.01639	0.02714
			6.85	1.01793	0.04138		6.85	1.01584	0.09721		6.85	1.01778	0.12711		6.85	1.01639	0.02705
			6.9	1.01793	0.04092		6.9	1.01584	0.09627		6.9	1.01778	0.12546		6.9	1.01639	0.02697
			6.95	1.01793	0.04046		6.95	1.01584	0.09533		6.95	1.01778	0.1238		6.95	1.01639	0.02688
			7	1.01793	0.04002		7	1.01584	0.09438		7	1.01778	0.12213		7	1.01639	0.02678
			7.05	1.01793	0.03958		7.05	1.01584	0.09343		7.05	1.01778	0.12044		7.05	1.01639	0.02669
			7.1	1.01793	0.03915		7.1	1.01584	0.09248		7.1	1.01778	0.11875		7.1	1.01639	0.02659
			7.15	1.01793	0.03872		7.15	1.01584	0.09152		7.15	1.01778	0.11705		7.15	1.01639	0.02649
			7.2	1.01793	0.03831		7.2	1.01584	0.09057		7.2	1.01778	0.11535		7.2	1.01639	0.02639
			7.25	1.01793	0.03791		7.25	1.01584	0.08961		7.25	1.01778	0.11363		7.25	1.01639	0.02629
			7.3	1.01793	0.03751		7.3	1.01584	0.08865		7.3	1.01778	0.11191		7.3	1.01639	0.02618
			7.35	1.01793	0.03712		7.35	1.01584	0.08769		7.35	1.01778	0.11018		7.35	1.01639	0.02608
			7.4	1.01793	0.03675		7.4	1.01584	0.08672		7.4	1.01778	0.10845		7.4	1.01639	0.02597
			7.45	1.01793	0.03638		7.45	1.01584	0.08576		7.45	1.01778	0.10671		7.45	1.01639	0.02585
			7.5	1.01793	0.03603		7.5	1.01584	0.0848		7.5	1.01778	0.10496		7.5	1.01639	0.02574
			7.55	1.01793	0.03568		7.55	1.01584	0.08383		7.55	1.01778	0.10322		7.55	1.01639	0.02563
			7.6	1.01793	0.03534		7.6	1.01584	0.08286		7.6	1.01778	0.10147		7.6	1.01639	0.02551
			7.65	1.01793	0.03502		7.65	1.01584	0.0819		7.65	1.01778	0.09971		7.65	1.01639	0.02539
			7.7	1.01793	0.0347		7.7	1.01584	0.08093		7.7	1.01778	0.09796		7.7	1.01639	0.02528
			7.75	1.01793	0.0344		7.75	1.01584	0.07997		7.75	1.01778	0.0962		7.75	1.01639	0.02516
			7.8	1.01793	0.03411		7.8	1.01584	0.07901		7.8	1.01778	0.09444		7.8	1.01639	0.02503
			7.85	1.01793	0.03382		7.85	1.01584	0.07804		7.85	1.01778	0.09268		7.85	1.01639	0.02491
			7.9	1.01793	0.03355		7.9	1.01584	0.07708		7.9	1.01778	0.09092		7.9	1.01639	0.02479
			7.95	1.01793	0.03329		7.95	1.01584	0.07612		7.95	1.01778	0.08916		7.95	1.01639	0.02466
			8	1.01793	0.03304		8	1.01584	0.07517		8	1.01778	0.0874		8	1.01639	0.02454
			8.05	1.01793	0.03281		8.05	1.01584	0.07421		8.05	1.01778	0.08564		8.05	1.01639	0.02441
			8.1	1.01793	0.03258		8.1	1.01584	0.07326		8.1	1.01778	0.08388		8.1	1.01639	0.02429
			8.15	1.01793	0.03237		8.15	1.01584	0.07231		8.15	1.01778	0.08213		8.15	1.01639	0.02416
			8.2	1.01793	0.03216		8.2	1.01584	0.07136		8.2	1.01778	0.08038		8.2	1.01639	0.02403
			8.25	1.01793	0.03197		8.25	1.01584	0.07041		8.25	1.01778	0.07863		8.25	1.01639	0.0239
			8.3	1.01793	0.03179		8.3	1.01584	0.06947		8.3	1.01778	0.07688		8.3	1.01639	0.02378
			8.35	1.01793	0.03162		8.35	1.01584	0.06853		8.35	1.01778	0.07514		8.35	1.01639	0.02365
			8.4	1.01793	0.03147		8.4	1.01584	0.0676		8.4	1.01778	0.07341		8.4	1.01639	0.02352
			8.45	1.01793	0.03132		8.45	1.01584	0.06667		8.45	1.01778	0.07168		8.45	1.01639	0.02339
			8.5	1.01793	0.03118		8.5	1.01584	0.06574		8.5	1.01778	0.06996		8.5	1.01639	0.02326
			8.55	1.01793	0.03106		8.55	1.01584	0.06482		8.55	1.01778	0.06824		8.55	1.01639	0.02313
			8.6	1.01793	0.03095		8.6	1.01584	0.0639		8.6	1.01778	0.06653		8.6	1.01639	0.02301
			8.65	1.01793	0.03084		8.65	1.01584	0.06299		8.65	1.01778	0.06482		8.65	1.01639	0.02288
			8.7	1.01793	0.03075		8.7	1.01584	0.06208		8.7	1.01778	0.06313		8.7	1.01639	0.02275
			8.75	1.01793	0.03067		8.75	1.01584	0.06118		8.75	1.01778	0.06144		8.75	1.01639	0.02263
			8.8	1.01793	0.0306		8.8	1.01584	0.06028		8.8	1.01778	0.05976		8.8	1.01639	0.0225
			8.85	1.01793	0.03053		8.85	1.01584	0.05939		8.85	1.01778	0.05809		8.85	1.01639	0.02237
			8.9	1.01793	0.03048		8.9	1.01584	0.0585		8.9	1.01778	0.05643		8.9	1.01639	0.02225
			8.95	1.01793	0.03044		8.95	1.01584	0.05762		8.95	1.01778	0.05478		8.95	1.01639	0.02212
			9	1.01793	0.03041		9	1.01584	0.05674		9	1.01778	0.05314		9	1.01639	0.022
			9.05	1.01793	0.03038		9.05	1.01584	0.05587		9.05	1.01778	0.05151		9.05	1.01639	0.02188
			9.1	1.01793	0.03037		9.1	1.01584	0.05501		9.1	1.01778	0.04989		9.1	1.01639	0.02176
			9.15	1.01793	0.03036		9.15	1.01584	0.05416		9.15	1.01778	0.04828		9.15	1.01639	0.02164
			9.2	1.01793	0.03036		9.2	1.01584	0.05331		9.2	1.01778	0.04669		9.2	1.01639	0.02152
			9.25	1.01793	0.03037		9.25	1.01584	0.05246		9.25	1.01778	0.0451		9.25	1.01639	0.0214
			9.3	1.01793	0.03039		9.3	1.01584	0.05163		9.3	1.01778	0.04353		9.3	1.01639	0.02128
			9.35	1.01793	0.03041		9.35	1.01584	0.0508		9.35	1.01778	0.04197		9.35	1.01639	0.02117
			9.4	1.01793	0.03045		9.4	1.01584	0.04998		9.4	1.01778	0.04043		9.4	1.01639	0.02105
			9.45	1.01793	0.03048		9.45	1.01584	0.04916		9.45	1.01778	0.03889		9.45	1.01639	0.02094
			9.5	1.01793	0.03053		9.5	1.01584	0.04836		9.5	1.01778	0.03738		9.5	1.01639	0.02083
			9.55	1.01793	0.03058		9.55	1.01584	0.04756		9.55	1.01778	0.03587		9.55	1.01639	0.02072
			9.6	1.01793	0.03064		9.6	1.01584	0.04677		9.6	1.01778	0.03439		9.6	1.01639	0.02061
			9.65	1.01793	0.0307		9.65	1.01584	0.04598		9.65	1.01778	0.03291		9.65	1.01639	0.02051
			9.7	1.01793	0.03077		9.7	1.01584	0.04521		9.7	1.01778	0.03145		9.7	1.01639	0.0204
			9.75	1.01793	0.03084		9.75	1.01584	0.04444		9.75	1.01778	0.03001		9.75	1.01639	0.0203
			9.8	1.01793	0.03092		9.8	1.01584	0.04368		9.8	1.01778	0.02858		9.8	1.01639	0.0202
			9.85	1.01793	0.031		9.85	1.01584	0.04293		9.85	1.01778	0.02717		9.85	1.01639	0.0201
			9.9	1.01793	0.03108		9.9	1.01584	0.04219		9.9	1.01778	0.02578		9.9	1.01639	0.02
			9.95	1.01793	0.03117		9.95	1.01584	0.04146		9.95	1.01778	0.0244		9.95	1.01639	0.0199
			10	1.01793	0.03126		10	1.01584	0.04073		10	1.01778	0.02305		10	1.01639	0.01981
			10.05	1.01793	0.03136		10.05	1.01584	0.04002		10.05	1.01778	0.0217		10.05	1.01639	0.01972
			10.1	1.01793	0.03146		10.1	1.01584	0.03931		10.1	1.01778	0.02038		10.1	1.01639	0.01962
			10.15	1.01793	0.03156		10.15	1.01584	0.03861		10.15	1.01778	0.01908		10.15	1.01639	0.01954
			10.2	1.01793	0.03166		10.2	1.01584	0.03792		10.2	1.01778	0.01779		10.2	1.01639	0.01945
			10.25	1.01793	0.03176		10.25	1.01584	0.03724		10.25	1.01778	0.01653		10.25	1.01639	0.01936
			10.3	1.01793	0.03187		10.3	1.01584	0.03657		10.3	1.01778	0.01528		10.3	1.01639	0.01928
			10.35	1.01793	0.03197		10.35	1.01584	0.03591		10.35	1.01778	0.01406		10.35	1.01639	0.0192
			10.4	1.01793	0.03208		10.4	1.01584	0.03525		10.4	1.01778	0.01286		10.4	1.01639	0.01912
			10.45	1.01793	0.03219		10.45	1.01584	0.03461		10.45	1.01778	0.01169		10.45	1.01639	0.01904
			10.5	1.01793	0.0323		10.5	1.01584	0.03397		10.5	1.01778	0.01054		10.5	1.01639	0.01897
			10.55	1.01793	0.03241		10.55	1.01584	0.03335		10.55	1.01778	0.00942		10.55	1.01639	0.01889
			10.6	1.01793	0.03252		10.6	1.01584	0.03273		10.6	1.01778	0.00833		10.6	1.01639	0.01882
			10.65	1.01793	0.03262		10.65	1.01584	0.03213		10.65	1.01778	0.00729		10.65	1.01639	0.01875
			10.7	1.01793	0.03273		10.7	1.01584	0.03153		10.7	1.01778	0.00629		10.7	1.01639	0.01868
			10.75	1.01793	0.03284		10.75	1.01584	0.03094		10.75	1.01778	0.00536		10.75	1.01639	0.01862
			10.8	1.01793	0.03295		10.8	1.01584	0.03036		10.8	1.01778	0.00453		10.8	1.01639	0.01855
			10.85	1.01793	0.03305		10.85	1.01584	0.02979		10.85	1.01778	0.00383		10.85	1.01639	0.01849
			10.9	1.01793	0.03315		10.9	1.01584	0.02924		10.9	1.01778	0.00334		10.9	1.01639	0.01842
			10.95	1.01793	0.03325		10.95	1.01584	0.02869		10.95	1.01778	0.00314		10.95	1.01639	0.01836
			11	1.01793	0.03335		11	1.01584	0.02815		11	1.01778	0.00327		11	1.01639	0.01831
			11.05	1.01793	0.03345		11.05	1.01584	0.02762		11.05	1.01778	0.00366		11.05	1.01639	0.01825
			11.1	1.01793	0.03355		11.1	1.01584	0.02709		11.1	1.01778	0.00425		11.1	1.01639	0.01819
			11.15	1.01793	0.03364		11.15	1.01584	0.02658		11.15	1.01778	0.00494		11.15	1.01639	0.01814
			11.2	1.01793	0.03373		11.2	1.01584	0.02608		11.2	1.01778	0.0057		11.2	1.01639	0.01809
			11.25	1.01793	0.03382		11.25	1.01584	0.02559		11.25	1.01778	0.00648		11.25	1.01639	0.01803
			11.3	1.01793	0.0339		11.3	1.01584	0.02511		11.3	1.01778	0.00728		11.3	1.01639	0.01798
			11.35	1.01793	0.03399		11.35	1.01584	0.02463		11.35	1.01778	0.00808		11.35	1.01639	0.01793
			11.4	1.01793	0.03406		11.4	1.01584	0.02417		11.4	1.01778	0.00888		11.4	1.01639	0.01789
			11.45	1.01793	0.03414		11.45	1.01584	0.02371		11.45	1.01778	0.00967		11.45	1.01639	0.01784
			11.5	1.01793	0.03421		11.5	1.01584	0.02327		11.5	1.01778	0.01045		11.5	1.01639	0.01779
			11.55	1.01793	0.03428		11.55	1.01584	0.02283		11.55	1.01778	0.01121		11.55	1.01639	0.01775
			11.6	1.01793	0.03434		11.6	1.01584	0.02241		11.6	1.01778	0.01197		11.6	1.01639	0.01771
			11.65	1.01793	0.0344		11.65	1.01584	0.02199		11.65	1.01778	0.0127		11.65	1.01639	0.01766
			11.7	1.01793	0.03446		11.7	1.01584	0.02158		11.7	1.01778	0.01343		11.7	1.01639	0.01762
			11.75	1.01793	0.03451		11.75	1.01584	0.02118		11.75	1.01778	0.01414		11.75	1.01639	0.01758
			11.8	1.01793	0.03456		11.8	1.01584	0.02079		11.8	1.01778	0.01483		11.8	1.01639	0.01754
			11.85	1.01793	0.03461		11.85	1.01584	0.02041		11.85	1.01778	0.0155		11.85	1.01639	0.0175
			11.9	1.01793	0.03465		11.9	1.01584	0.02004		11.9	1.01778	0.01616		11.9	1.01639	0.01746
			11.95	1.01793	0.03468		11.95	1.01584	0.01967		11.95	1.01778	0.0168		11.95	1.01639	0.01742
			12	1.01793	0.03471		12	1.01584	0.01932		12	1.01778	0.01742		12	1.01639	0.01738
			12.05	1.01793	0.03474		12.05	1.01584	0.01897		12.05	1.01778	0.01803		12.05	1.01639	0.01734
			12.1	1.01793	0.03476		12.1	1.01584	0.01864		12.1	1.01778	0.01861		12.1	1.01639	0.01731
			12.15	1.01793	0.03478		12.15	1.01584	0.01831		12.15	1.01778	0.01918		12.15	1.01639	0.01727
			12.2	1.01793	0.03479		12.2	1.01584	0.01798		12.2	1.01778	0.01974		12.2	1.01639	0.01723
			12.25	1.01793	0.0348		12.25	1.01584	0.01767		12.25	1.01778	0.02028		12.25	1.01639	0.01719
			12.3	1.01793	0.0348		12.3	1.01584	0.01737		12.3	1.01778	0.02079		12.3	1.01639	0.01716
			12.35	1.01793	0.0348		12.35	1.01584	0.01707		12.35	1.01778	0.0213		12.35	1.01639	0.01712
			12.4	1.01793	0.03479		12.4	1.01584	0.01678		12.4	1.01778	0.02178		12.4	1.01639	0.01708
			12.45	1.01793	0.03478		12.45	1.01584	0.0165		12.45	1.01778	0.02225		12.45	1.01639	0.01705
			12.5	1.01793	0.03476		12.5	1.01584	0.01622		12.5	1.01778	0.0227		12.5	1.01639	0.01701
			12.55	1.01793	0.03474		12.55	1.01584	0.01596		12.55	1.01778	0.02314		12.55	1.01639	0.01697
			12.6	1.01793	0.03471		12.6	1.01584	0.0157		12.6	1.01778	0.02356		12.6	1.01639	0.01693
			12.65	1.01793	0.03467		12.65	1.01584	0.01544		12.65	1.01778	0.02396		12.65	1.01639	0.01689
			12.7	1.01793	0.03464		12.7	1.01584	0.0152		12.7	1.01778	0.02435		12.7	1.01639	0.01686
			12.75	1.01793	0.03459		12.75	1.01584	0.01496		12.75	1.01778	0.02472		12.75	1.01639	0.01682
			12.8	1.01793	0.03455		12.8	1.01584	0.01473		12.8	1.01778	0.02507		12.8	1.01639	0.01678
			12.85	1.01793	0.03449		12.85	1.01584	0.0145		12.85	1.01778	0.02541		12.85	1.01639	0.01674
			12.9	1.01793	0.03443		12.9	1.01584	0.01428		12.9	1.01778	0.02573		12.9	1.01639	0.0167
			12.95	1.01793	0.03437		12.95	1.01584	0.01407		12.95	1.01778	0.02604		12.95	1.01639	0.01666
			13	1.01793	0.0343		13	1.01584	0.01386		13	1.01778	0.02633		13	1.01639	0.01662
			13.05	1.01793	0.03423		13.05	1.01584	0.01366		13.05	1.01778	0.02661		13.05	1.01639	0.01657
			13.1	1.01793	0.03415		13.1	1.01584	0.01347		13.1	1.01778	0.02687		13.1	1.01639	0.01653
			13.15	1.01793	0.03406		13.15	1.01584	0.01328		13.15	1.01778	0.02712		13.15	1.01639	0.01649
			13.2	1.01793	0.03397		13.2	1.01584	0.01309		13.2	1.01778	0.02735		13.2	1.01639	0.01644
			13.25	1.01793	0.03388		13.25	1.01584	0.01291		13.25	1.01778	0.02757		13.25	1.01639	0.0164
			13.3	1.01793	0.03378		13.3	1.01584	0.01274		13.3	1.01778	0.02778		13.3	1.01639	0.01635
			13.35	1.01793	0.03367		13.35	1.01584	0.01257		13.35	1.01778	0.02797		13.35	1.01639	0.0163
			13.4	1.01793	0.03356		13.4	1.01584	0.0124		13.4	1.01778	0.02815		13.4	1.01639	0.01625
			13.45	1.01793	0.03345		13.45	1.01584	0.01224		13.45	1.01778	0.02831		13.45	1.01639	0.01621
			13.5	1.01793	0.03333		13.5	1.01584	0.01209		13.5	1.01778	0.02846		13.5	1.01639	0.01616
			13.55	1.01793	0.03321		13.55	1.01584	0.01193		13.55	1.01778	0.0286		13.55	1.01639	0.0161
			13.6	1.01793	0.03308		13.6	1.01584	0.01179		13.6	1.01778	0.02872		13.6	1.01639	0.01605
			13.65	1.01793	0.03294		13.65	1.01584	0.01164		13.65	1.01778	0.02883		13.65	1.01639	0.016
			13.7	1.01793	0.03281		13.7	1.01584	0.0115		13.7	1.01778	0.02893		13.7	1.01639	0.01594
			13.75	1.01793	0.03266		13.75	1.01584	0.01136		13.75	1.01778	0.02902		13.75	1.01639	0.01589
			13.8	1.01793	0.03252		13.8	1.01584	0.01123		13.8	1.01778	0.0291		13.8	1.01639	0.01583
			13.85	1.01793	0.03236		13.85	1.01584	0.0111		13.85	1.01778	0.02916		13.85	1.01639	0.01578
			13.9	1.01793	0.03221		13.9	1.01584	0.01097		13.9	1.01778	0.02921		13.9	1.01639	0.01572
			13.95	1.01793	0.03205		13.95	1.01584	0.01085		13.95	1.01778	0.02925		13.95	1.01639	0.01566
			14	1.01793	0.03188		14	1.01584	0.01073		14	1.01778	0.02928		14	1.01639	0.0156
			14.05	1.01793	0.03171		14.05	1.01584	0.01061		14.05	1.01778	0.0293		14.05	1.01639	0.01553
			14.1	1.01793	0.03154		14.1	1.01584	0.01049		14.1	1.01778	0.02931		14.1	1.01639	0.01547
			14.15	1.01793	0.03136		14.15	1.01584	0.01038		14.15	1.01778	0.0293		14.15	1.01639	0.01541
			14.2	1.01793	0.03118		14.2	1.01584	0.01026		14.2	1.01778	0.02929		14.2	1.01639	0.01534
			14.25	1.01793	0.03099		14.25	1.01584	0.01015		14.25	1.01778	0.02927		14.25	1.01639	0.01527
			14.3	1.01793	0.03081		14.3	1.01584	0.01005		14.3	1.01778	0.02924		14.3	1.01639	0.0152
			14.35	1.01793	0.03061		14.35	1.01584	0.00994		14.35	1.01778	0.02919		14.35	1.01639	0.01513
			14.4	1.01793	0.03042		14.4	1.01584	0.00984		14.4	1.01778	0.02914		14.4	1.01639	0.01506
			14.45	1.01793	0.03022		14.45	1.01584	0.00973		14.45	1.01778	0.02908		14.45	1.01639	0.01499
			14.5	1.01793	0.03001		14.5	1.01584	0.00963		14.5	1.01778	0.02901		14.5	1.01639	0.01492
			14.55	1.01793	0.0298		14.55	1.01584	0.00953		14.55	1.01778	0.02893		14.55	1.01639	0.01484
			14.6	1.01793	0.02959		14.6	1.01584	0.00943		14.6	1.01778	0.02885		14.6	1.01639	0.01477
			14.65	1.01793	0.02938		14.65	1.01584	0.00934		14.65	1.01778	0.02875		14.65	1.01639	0.01469
			14.7	1.01793	0.02916		14.7	1.01584	0.00924		14.7	1.01778	0.02865		14.7	1.01639	0.01461
			14.75	1.01793	0.02894		14.75	1.01584	0.00915		14.75	1.01778	0.02854		14.75	1.01639	0.01453
			14.8	1.01793	0.02872		14.8	1.01584	0.00905		14.8	1.01778	0.02842		14.8	1.01639	0.01445
			14.85	1.01793	0.02849		14.85	1.01584	0.00896		14.85	1.01778	0.0283		14.85	1.01639	0.01437
			14.9	1.01793	0.02826		14.9	1.01584	0.00887		14.9	1.01778	0.02816		14.9	1.01639	0.01429
			14.95	1.01793	0.02803		14.95	1.01584	0.00878		14.95	1.01778	0.02802		14.95	1.01639	0.0142
			15	1.01793	0.0278		15	1.01584	0.00869		15	1.01778	0.02788		15	1.01639	0.01412
			0	1.03586	0.07545		0	1.03167	0.11446		0	1.03556	0.13014		0	1.03279	0.01063
			0.05	1.03586	0.076		0.05	1.03167	0.11535		0.05	1.03556	0.13166		0.05	1.03279	0.01084
			0.1	1.03586	0.07654		0.1	1.03167	0.11624		0.1	1.03556	0.13317		0.1	1.03279	0.01106
			0.15	1.03586	0.07707		0.15	1.03167	0.11711		0.15	1.03556	0.13468		0.15	1.03279	0.01128
			0.2	1.03586	0.07759		0.2	1.03167	0.11798		0.2	1.03556	0.13618		0.2	1.03279	0.0115
			0.25	1.03586	0.0781		0.25	1.03167	0.11884		0.25	1.03556	0.13768		0.25	1.03279	0.01172
			0.3	1.03586	0.07859		0.3	1.03167	0.1197		0.3	1.03556	0.13917		0.3	1.03279	0.01195
			0.35	1.03586	0.07908		0.35	1.03167	0.12054		0.35	1.03556	0.14066		0.35	1.03279	0.01217
			0.4	1.03586	0.07955		0.4	1.03167	0.12138		0.4	1.03556	0.14214		0.4	1.03279	0.0124
			0.45	1.03586	0.08001		0.45	1.03167	0.1222		0.45	1.03556	0.14361		0.45	1.03279	0.01263
			0.5	1.03586	0.08047		0.5	1.03167	0.12302		0.5	1.03556	0.14507		0.5	1.03279	0.01286
			0.55	1.03586	0.0809		0.55	1.03167	0.12382		0.55	1.03556	0.14653		0.55	1.03279	0.01309
			0.6	1.03586	0.08133		0.6	1.03167	0.12462		0.6	1.03556	0.14798		0.6	1.03279	0.01332
			0.65	1.03586	0.08174		0.65	1.03167	0.1254		0.65	1.03556	0.14941		0.65	1.03279	0.01356
			0.7	1.03586	0.08214		0.7	1.03167	0.12617		0.7	1.03556	0.15084		0.7	1.03279	0.01379
			0.75	1.03586	0.08253		0.75	1.03167	0.12694		0.75	1.03556	0.15225		0.75	1.03279	0.01403
			0.8	1.03586	0.08291		0.8	1.03167	0.12769		0.8	1.03556	0.15366		0.8	1.03279	0.01427
			0.85	1.03586	0.08327		0.85	1.03167	0.12843		0.85	1.03556	0.15505		0.85	1.03279	0.0145
			0.9	1.03586	0.08361		0.9	1.03167	0.12916		0.9	1.03556	0.15643		0.9	1.03279	0.01474
			0.95	1.03586	0.08395		0.95	1.03167	0.12987		0.95	1.03556	0.1578		0.95	1.03279	0.01498
			1	1.03586	0.08427		1	1.03167	0.13058		1	1.03556	0.15915		1	1.03279	0.01522
			1.05	1.03586	0.08457		1.05	1.03167	0.13127		1.05	1.03556	0.16049		1.05	1.03279	0.01547
			1.1	1.03586	0.08486		1.1	1.03167	0.13195		1.1	1.03556	0.16181		1.1	1.03279	0.01571
			1.15	1.03586	0.08514		1.15	1.03167	0.13261		1.15	1.03556	0.16312		1.15	1.03279	0.01595
			1.2	1.03586	0.0854		1.2	1.03167	0.13326		1.2	1.03556	0.16441		1.2	1.03279	0.01619
			1.25	1.03586	0.08565		1.25	1.03167	0.1339		1.25	1.03556	0.16569		1.25	1.03279	0.01644
			1.3	1.03586	0.08588		1.3	1.03167	0.13453		1.3	1.03556	0.16694		1.3	1.03279	0.01668
			1.35	1.03586	0.0861		1.35	1.03167	0.13514		1.35	1.03556	0.16819		1.35	1.03279	0.01692
			1.4	1.03586	0.0863		1.4	1.03167	0.13573		1.4	1.03556	0.16941		1.4	1.03279	0.01717
			1.45	1.03586	0.08649		1.45	1.03167	0.13632		1.45	1.03556	0.17061		1.45	1.03279	0.01741
			1.5	1.03586	0.08666		1.5	1.03167	0.13688		1.5	1.03556	0.1718		1.5	1.03279	0.01766
			1.55	1.03586	0.08682		1.55	1.03167	0.13744		1.55	1.03556	0.17296		1.55	1.03279	0.0179
			1.6	1.03586	0.08696		1.6	1.03167	0.13797		1.6	1.03556	0.17411		1.6	1.03279	0.01814
			1.65	1.03586	0.08709		1.65	1.03167	0.1385		1.65	1.03556	0.17523		1.65	1.03279	0.01839
			1.7	1.03586	0.0872		1.7	1.03167	0.139		1.7	1.03556	0.17633		1.7	1.03279	0.01863
			1.75	1.03586	0.08729		1.75	1.03167	0.1395		1.75	1.03556	0.17741		1.75	1.03279	0.01887
			1.8	1.03586	0.08737		1.8	1.03167	0.13997		1.8	1.03556	0.17847		1.8	1.03279	0.01911
			1.85	1.03586	0.08743		1.85	1.03167	0.14043		1.85	1.03556	0.17951		1.85	1.03279	0.01935
			1.9	1.03586	0.08748		1.9	1.03167	0.14088		1.9	1.03556	0.18052		1.9	1.03279	0.01959
			1.95	1.03586	0.08751		1.95	1.03167	0.1413		1.95	1.03556	0.18151		1.95	1.03279	0.01983
			2	1.03586	0.08753		2	1.03167	0.14171		2	1.03556	0.18247		2	1.03279	0.02007
			2.05	1.03586	0.08753		2.05	1.03167	0.14211		2.05	1.03556	0.18341		2.05	1.03279	0.02031
			2.1	1.03586	0.08751		2.1	1.03167	0.14249		2.1	1.03556	0.18432		2.1	1.03279	0.02054
			2.15	1.03586	0.08748		2.15	1.03167	0.14285		2.15	1.03556	0.18521		2.15	1.03279	0.02078
			2.2	1.03586	0.08743		2.2	1.03167	0.14319		2.2	1.03556	0.18607		2.2	1.03279	0.02101
			2.25	1.03586	0.08737		2.25	1.03167	0.14352		2.25	1.03556	0.1869		2.25	1.03279	0.02124
			2.3	1.03586	0.08729		2.3	1.03167	0.14382		2.3	1.03556	0.18771		2.3	1.03279	0.02147
			2.35	1.03586	0.08719		2.35	1.03167	0.14412		2.35	1.03556	0.18849		2.35	1.03279	0.0217
			2.4	1.03586	0.08708		2.4	1.03167	0.14439		2.4	1.03556	0.18924		2.4	1.03279	0.02193
			2.45	1.03586	0.08696		2.45	1.03167	0.14465		2.45	1.03556	0.18997		2.45	1.03279	0.02215
			2.5	1.03586	0.08682		2.5	1.03167	0.14489		2.5	1.03556	0.19066		2.5	1.03279	0.02238
			2.55	1.03586	0.08666		2.55	1.03167	0.14511		2.55	1.03556	0.19133		2.55	1.03279	0.0226
			2.6	1.03586	0.08649		2.6	1.03167	0.14531		2.6	1.03556	0.19196		2.6	1.03279	0.02282
			2.65	1.03586	0.0863		2.65	1.03167	0.14549		2.65	1.03556	0.19257		2.65	1.03279	0.02304
			2.7	1.03586	0.0861		2.7	1.03167	0.14566		2.7	1.03556	0.19315		2.7	1.03279	0.02325
			2.75	1.03586	0.08588		2.75	1.03167	0.14581		2.75	1.03556	0.19369		2.75	1.03279	0.02346
			2.8	1.03586	0.08564		2.8	1.03167	0.14594		2.8	1.03556	0.19421		2.8	1.03279	0.02367
			2.85	1.03586	0.0854		2.85	1.03167	0.14605		2.85	1.03556	0.19469		2.85	1.03279	0.02388
			2.9	1.03586	0.08513		2.9	1.03167	0.14614		2.9	1.03556	0.19514		2.9	1.03279	0.02409
			2.95	1.03586	0.08486		2.95	1.03167	0.14622		2.95	1.03556	0.19556		2.95	1.03279	0.02429
			3	1.03586	0.08457		3	1.03167	0.14628		3	1.03556	0.19595		3	1.03279	0.02449
			3.05	1.03586	0.08426		3.05	1.03167	0.14631		3.05	1.03556	0.19631		3.05	1.03279	0.02468
			3.1	1.03586	0.08394		3.1	1.03167	0.14633		3.1	1.03556	0.19663		3.1	1.03279	0.02488
			3.15	1.03586	0.08361		3.15	1.03167	0.14633		3.15	1.03556	0.19692		3.15	1.03279	0.02507
			3.2	1.03586	0.08326		3.2	1.03167	0.14632		3.2	1.03556	0.19718		3.2	1.03279	0.02526
			3.25	1.03586	0.0829		3.25	1.03167	0.14628		3.25	1.03556	0.19741		3.25	1.03279	0.02544
			3.3	1.03586	0.08252		3.3	1.03167	0.14623		3.3	1.03556	0.1976		3.3	1.03279	0.02562
			3.35	1.03586	0.08214		3.35	1.03167	0.14615		3.35	1.03556	0.19776		3.35	1.03279	0.0258
			3.4	1.03586	0.08174		3.4	1.03167	0.14606		3.4	1.03556	0.19788		3.4	1.03279	0.02597
			3.45	1.03586	0.08132		3.45	1.03167	0.14595		3.45	1.03556	0.19797		3.45	1.03279	0.02615
			3.5	1.03586	0.0809		3.5	1.03167	0.14582		3.5	1.03556	0.19803		3.5	1.03279	0.02631
			3.55	1.03586	0.08046		3.55	1.03167	0.14568		3.55	1.03556	0.19805		3.55	1.03279	0.02648
			3.6	1.03586	0.08001		3.6	1.03167	0.14551		3.6	1.03556	0.19804		3.6	1.03279	0.02664
			3.65	1.03586	0.07955		3.65	1.03167	0.14533		3.65	1.03556	0.198		3.65	1.03279	0.02679
			3.7	1.03586	0.07907		3.7	1.03167	0.14513		3.7	1.03556	0.19792		3.7	1.03279	0.02694
			3.75	1.03586	0.07859		3.75	1.03167	0.14491		3.75	1.03556	0.1978		3.75	1.03279	0.02709
			3.8	1.03586	0.07809		3.8	1.03167	0.14467		3.8	1.03556	0.19765		3.8	1.03279	0.02724
			3.85	1.03586	0.07758		3.85	1.03167	0.14441		3.85	1.03556	0.19747		3.85	1.03279	0.02738
			3.9	1.03586	0.07707		3.9	1.03167	0.14414		3.9	1.03556	0.19725		3.9	1.03279	0.02751
			3.95	1.03586	0.07654		3.95	1.03167	0.14385		3.95	1.03556	0.197		3.95	1.03279	0.02765
			4	1.03586	0.076		4	1.03167	0.14354		4	1.03556	0.19672		4	1.03279	0.02778
			4.05	1.03586	0.07545		4.05	1.03167	0.14321		4.05	1.03556	0.1964		4.05	1.03279	0.0279
			4.1	1.03586	0.0749		4.1	1.03167	0.14287		4.1	1.03556	0.19604		4.1	1.03279	0.02802
			4.15	1.03586	0.07433		4.15	1.03167	0.14251		4.15	1.03556	0.19566		4.15	1.03279	0.02813
			4.2	1.03586	0.07375		4.2	1.03167	0.14213		4.2	1.03556	0.19523		4.2	1.03279	0.02824
			4.25	1.03586	0.07317		4.25	1.03167	0.14173		4.25	1.03556	0.19478		4.25	1.03279	0.02835
			4.3	1.03586	0.07258		4.3	1.03167	0.14132		4.3	1.03556	0.19429		4.3	1.03279	0.02845
			4.35	1.03586	0.07198		4.35	1.03167	0.14089		4.35	1.03556	0.19376		4.35	1.03279	0.02855
			4.4	1.03586	0.07137		4.4	1.03167	0.14044		4.4	1.03556	0.1932		4.4	1.03279	0.02864
			4.45	1.03586	0.07075		4.45	1.03167	0.13998		4.45	1.03556	0.19261		4.45	1.03279	0.02873
			4.5	1.03586	0.07013		4.5	1.03167	0.1395		4.5	1.03556	0.19199		4.5	1.03279	0.02882
			4.55	1.03586	0.0695		4.55	1.03167	0.139		4.55	1.03556	0.19133		4.55	1.03279	0.0289
			4.6	1.03586	0.06886		4.6	1.03167	0.13849		4.6	1.03556	0.19064		4.6	1.03279	0.02897
			4.65	1.03586	0.06821		4.65	1.03167	0.13796		4.65	1.03556	0.18992		4.65	1.03279	0.02904
			4.7	1.03586	0.06757		4.7	1.03167	0.13742		4.7	1.03556	0.18916		4.7	1.03279	0.0291
			4.75	1.03586	0.06691		4.75	1.03167	0.13686		4.75	1.03556	0.18838		4.75	1.03279	0.02916
			4.8	1.03586	0.06625		4.8	1.03167	0.13629		4.8	1.03556	0.18756		4.8	1.03279	0.02922
			4.85	1.03586	0.06558		4.85	1.03167	0.1357		4.85	1.03556	0.18671		4.85	1.03279	0.02927
			4.9	1.03586	0.06491		4.9	1.03167	0.1351		4.9	1.03556	0.18583		4.9	1.03279	0.02932
			4.95	1.03586	0.06424		4.95	1.03167	0.13448		4.95	1.03556	0.18491		4.95	1.03279	0.02936
			5	1.03586	0.06356		5	1.03167	0.13384		5	1.03556	0.18397		5	1.03279	0.0294
			5.05	1.03586	0.06287		5.05	1.03167	0.1332		5.05	1.03556	0.183		5.05	1.03279	0.02943
			5.1	1.03586	0.06219		5.1	1.03167	0.13254		5.1	1.03556	0.18199		5.1	1.03279	0.02945
			5.15	1.03586	0.0615		5.15	1.03167	0.13186		5.15	1.03556	0.18096		5.15	1.03279	0.02948
			5.2	1.03586	0.0608		5.2	1.03167	0.13117		5.2	1.03556	0.1799		5.2	1.03279	0.02949
			5.25	1.03586	0.06011		5.25	1.03167	0.13047		5.25	1.03556	0.17881		5.25	1.03279	0.02951
			5.3	1.03586	0.05941		5.3	1.03167	0.12976		5.3	1.03556	0.17769		5.3	1.03279	0.02951
			5.35	1.03586	0.05871		5.35	1.03167	0.12903		5.35	1.03556	0.17654		5.35	1.03279	0.02952
			5.4	1.03586	0.05801		5.4	1.03167	0.12829		5.4	1.03556	0.17536		5.4	1.03279	0.02952
			5.45	1.03586	0.05731		5.45	1.03167	0.12754		5.45	1.03556	0.17416		5.45	1.03279	0.02951
			5.5	1.03586	0.0566		5.5	1.03167	0.12677		5.5	1.03556	0.17293		5.5	1.03279	0.0295
			5.55	1.03586	0.0559		5.55	1.03167	0.126		5.55	1.03556	0.17167		5.55	1.03279	0.02948
			5.6	1.03586	0.0552		5.6	1.03167	0.12521		5.6	1.03556	0.17039		5.6	1.03279	0.02946
			5.65	1.03586	0.05449		5.65	1.03167	0.12441		5.65	1.03556	0.16908		5.65	1.03279	0.02944
			5.7	1.03586	0.05379		5.7	1.03167	0.1236		5.7	1.03556	0.16775		5.7	1.03279	0.02941
			5.75	1.03586	0.05308		5.75	1.03167	0.12278		5.75	1.03556	0.1664		5.75	1.03279	0.02937
			5.8	1.03586	0.05238		5.8	1.03167	0.12195		5.8	1.03556	0.16501		5.8	1.03279	0.02934
			5.85	1.03586	0.05168		5.85	1.03167	0.12111		5.85	1.03556	0.16361		5.85	1.03279	0.02929
			5.9	1.03586	0.05098		5.9	1.03167	0.12026		5.9	1.03556	0.16218		5.9	1.03279	0.02925
			5.95	1.03586	0.05028		5.95	1.03167	0.1194		5.95	1.03556	0.16074		5.95	1.03279	0.02919
			6	1.03586	0.04959		6	1.03167	0.11853		6	1.03556	0.15926		6	1.03279	0.02914
			6.05	1.03586	0.0489		6.05	1.03167	0.11765		6.05	1.03556	0.15777		6.05	1.03279	0.02908
			6.1	1.03586	0.04821		6.1	1.03167	0.11676		6.1	1.03556	0.15626		6.1	1.03279	0.02901
			6.15	1.03586	0.04752		6.15	1.03167	0.11587		6.15	1.03556	0.15473		6.15	1.03279	0.02894
			6.2	1.03586	0.04684		6.2	1.03167	0.11496		6.2	1.03556	0.15317		6.2	1.03279	0.02887
			6.25	1.03586	0.04616		6.25	1.03167	0.11405		6.25	1.03556	0.1516		6.25	1.03279	0.0288
			6.3	1.03586	0.04549		6.3	1.03167	0.11313		6.3	1.03556	0.15001		6.3	1.03279	0.02871
			6.35	1.03586	0.04482		6.35	1.03167	0.11221		6.35	1.03556	0.1484		6.35	1.03279	0.02863
			6.4	1.03586	0.04416		6.4	1.03167	0.11127		6.4	1.03556	0.14678		6.4	1.03279	0.02854
			6.45	1.03586	0.0435		6.45	1.03167	0.11033		6.45	1.03556	0.14514		6.45	1.03279	0.02845
			6.5	1.03586	0.04285		6.5	1.03167	0.10939		6.5	1.03556	0.14348		6.5	1.03279	0.02835
			6.55	1.03586	0.0422		6.55	1.03167	0.10844		6.55	1.03556	0.1418		6.55	1.03279	0.02825
			6.6	1.03586	0.04157		6.6	1.03167	0.10748		6.6	1.03556	0.14011		6.6	1.03279	0.02815
			6.65	1.03586	0.04093		6.65	1.03167	0.10651		6.65	1.03556	0.13841		6.65	1.03279	0.02804
			6.7	1.03586	0.04031		6.7	1.03167	0.10555		6.7	1.03556	0.1367		6.7	1.03279	0.02793
			6.75	1.03586	0.03969		6.75	1.03167	0.10457		6.75	1.03556	0.13497		6.75	1.03279	0.02782
			6.8	1.03586	0.03909		6.8	1.03167	0.1036		6.8	1.03556	0.13322		6.8	1.03279	0.0277
			6.85	1.03586	0.03849		6.85	1.03167	0.10261		6.85	1.03556	0.13147		6.85	1.03279	0.02758
			6.9	1.03586	0.0379		6.9	1.03167	0.10163		6.9	1.03556	0.1297		6.9	1.03279	0.02746
			6.95	1.03586	0.03732		6.95	1.03167	0.10064		6.95	1.03556	0.12793		6.95	1.03279	0.02733
			7	1.03586	0.03674		7	1.03167	0.09965		7	1.03556	0.12614		7	1.03279	0.0272
			7.05	1.03586	0.03618		7.05	1.03167	0.09865		7.05	1.03556	0.12435		7.05	1.03279	0.02707
			7.1	1.03586	0.03563		7.1	1.03167	0.09765		7.1	1.03556	0.12254		7.1	1.03279	0.02694
			7.15	1.03586	0.0351		7.15	1.03167	0.09665		7.15	1.03556	0.12073		7.15	1.03279	0.0268
			7.2	1.03586	0.03457		7.2	1.03167	0.09565		7.2	1.03556	0.11891		7.2	1.03279	0.02666
			7.25	1.03586	0.03405		7.25	1.03167	0.09465		7.25	1.03556	0.11709		7.25	1.03279	0.02652
			7.3	1.03586	0.03355		7.3	1.03167	0.09364		7.3	1.03556	0.11525		7.3	1.03279	0.02638
			7.35	1.03586	0.03306		7.35	1.03167	0.09263		7.35	1.03556	0.11341		7.35	1.03279	0.02623
			7.4	1.03586	0.03258		7.4	1.03167	0.09162		7.4	1.03556	0.11157		7.4	1.03279	0.02608
			7.45	1.03586	0.03212		7.45	1.03167	0.09061		7.45	1.03556	0.10972		7.45	1.03279	0.02593
			7.5	1.03586	0.03167		7.5	1.03167	0.08961		7.5	1.03556	0.10787		7.5	1.03279	0.02578
			7.55	1.03586	0.03123		7.55	1.03167	0.0886		7.55	1.03556	0.10602		7.55	1.03279	0.02562
			7.6	1.03586	0.03081		7.6	1.03167	0.08759		7.6	1.03556	0.10416		7.6	1.03279	0.02547
			7.65	1.03586	0.03041		7.65	1.03167	0.08658		7.65	1.03556	0.1023		7.65	1.03279	0.02531
			7.7	1.03586	0.03002		7.7	1.03167	0.08557		7.7	1.03556	0.10044		7.7	1.03279	0.02515
			7.75	1.03586	0.02964		7.75	1.03167	0.08456		7.75	1.03556	0.09858		7.75	1.03279	0.02499
			7.8	1.03586	0.02929		7.8	1.03167	0.08356		7.8	1.03556	0.09672		7.8	1.03279	0.02483
			7.85	1.03586	0.02895		7.85	1.03167	0.08255		7.85	1.03556	0.09486		7.85	1.03279	0.02467
			7.9	1.03586	0.02862		7.9	1.03167	0.08155		7.9	1.03556	0.093		7.9	1.03279	0.02451
			7.95	1.03586	0.02832		7.95	1.03167	0.08055		7.95	1.03556	0.09114		7.95	1.03279	0.02435
			8	1.03586	0.02803		8	1.03167	0.07955		8	1.03556	0.08929		8	1.03279	0.02418
			8.05	1.03586	0.02775		8.05	1.03167	0.07856		8.05	1.03556	0.08744		8.05	1.03279	0.02402
			8.1	1.03586	0.0275		8.1	1.03167	0.07756		8.1	1.03556	0.08559		8.1	1.03279	0.02385
			8.15	1.03586	0.02726		8.15	1.03167	0.07657		8.15	1.03556	0.08374		8.15	1.03279	0.02369
			8.2	1.03586	0.02704		8.2	1.03167	0.07559		8.2	1.03556	0.0819		8.2	1.03279	0.02352
			8.25	1.03586	0.02684		8.25	1.03167	0.07461		8.25	1.03556	0.08007		8.25	1.03279	0.02335
			8.3	1.03586	0.02666		8.3	1.03167	0.07363		8.3	1.03556	0.07824		8.3	1.03279	0.02319
			8.35	1.03586	0.02649		8.35	1.03167	0.07265		8.35	1.03556	0.07642		8.35	1.03279	0.02302
			8.4	1.03586	0.02635		8.4	1.03167	0.07168		8.4	1.03556	0.0746		8.4	1.03279	0.02286
			8.45	1.03586	0.02622		8.45	1.03167	0.07071		8.45	1.03556	0.07279		8.45	1.03279	0.02269
			8.5	1.03586	0.02611		8.5	1.03167	0.06975		8.5	1.03556	0.07099		8.5	1.03279	0.02253
			8.55	1.03586	0.02601		8.55	1.03167	0.0688		8.55	1.03556	0.0692		8.55	1.03279	0.02236
			8.6	1.03586	0.02593		8.6	1.03167	0.06784		8.6	1.03556	0.06741		8.6	1.03279	0.0222
			8.65	1.03586	0.02587		8.65	1.03167	0.0669		8.65	1.03556	0.06564		8.65	1.03279	0.02204
			8.7	1.03586	0.02583		8.7	1.03167	0.06596		8.7	1.03556	0.06387		8.7	1.03279	0.02188
			8.75	1.03586	0.0258		8.75	1.03167	0.06502		8.75	1.03556	0.06212		8.75	1.03279	0.02172
			8.8	1.03586	0.02579		8.8	1.03167	0.06409		8.8	1.03556	0.06037		8.8	1.03279	0.02156
			8.85	1.03586	0.02579		8.85	1.03167	0.06317		8.85	1.03556	0.05864		8.85	1.03279	0.0214
			8.9	1.03586	0.02581		8.9	1.03167	0.06225		8.9	1.03556	0.05692		8.9	1.03279	0.02125
			8.95	1.03586	0.02585		8.95	1.03167	0.06134		8.95	1.03556	0.05522		8.95	1.03279	0.02109
			9	1.03586	0.02589		9	1.03167	0.06044		9	1.03556	0.05352		9	1.03279	0.02094
			9.05	1.03586	0.02595		9.05	1.03167	0.05954		9.05	1.03556	0.05184		9.05	1.03279	0.02079
			9.1	1.03586	0.02602		9.1	1.03167	0.05865		9.1	1.03556	0.05017		9.1	1.03279	0.02064
			9.15	1.03586	0.02611		9.15	1.03167	0.05777		9.15	1.03556	0.04852		9.15	1.03279	0.02049
			9.2	1.03586	0.02621		9.2	1.03167	0.05689		9.2	1.03556	0.04688		9.2	1.03279	0.02035
			9.25	1.03586	0.02631		9.25	1.03167	0.05602		9.25	1.03556	0.04526		9.25	1.03279	0.0202
			9.3	1.03586	0.02643		9.3	1.03167	0.05516		9.3	1.03556	0.04366		9.3	1.03279	0.02006
			9.35	1.03586	0.02656		9.35	1.03167	0.05431		9.35	1.03556	0.04207		9.35	1.03279	0.01992
			9.4	1.03586	0.02669		9.4	1.03167	0.05346		9.4	1.03556	0.04049		9.4	1.03279	0.01979
			9.45	1.03586	0.02684		9.45	1.03167	0.05262		9.45	1.03556	0.03894		9.45	1.03279	0.01966
			9.5	1.03586	0.02699		9.5	1.03167	0.05179		9.5	1.03556	0.0374		9.5	1.03279	0.01952
			9.55	1.03586	0.02715		9.55	1.03167	0.05097		9.55	1.03556	0.03588		9.55	1.03279	0.0194
			9.6	1.03586	0.02732		9.6	1.03167	0.05016		9.6	1.03556	0.03439		9.6	1.03279	0.01927
			9.65	1.03586	0.02749		9.65	1.03167	0.04936		9.65	1.03556	0.03291		9.65	1.03279	0.01915
			9.7	1.03586	0.02767		9.7	1.03167	0.04856		9.7	1.03556	0.03145		9.7	1.03279	0.01903
			9.75	1.03586	0.02786		9.75	1.03167	0.04777		9.75	1.03556	0.03001		9.75	1.03279	0.01891
			9.8	1.03586	0.02804		9.8	1.03167	0.04699		9.8	1.03556	0.0286		9.8	1.03279	0.0188
			9.85	1.03586	0.02824		9.85	1.03167	0.04623		9.85	1.03556	0.02721		9.85	1.03279	0.01869
			9.9	1.03586	0.02843		9.9	1.03167	0.04546		9.9	1.03556	0.02584		9.9	1.03279	0.01858
			9.95	1.03586	0.02863		9.95	1.03167	0.04471		9.95	1.03556	0.0245		9.95	1.03279	0.01847
			10	1.03586	0.02884		10	1.03167	0.04397		10	1.03556	0.02318		10	1.03279	0.01837
			10.05	1.03586	0.02904		10.05	1.03167	0.04324		10.05	1.03556	0.02189		10.05	1.03279	0.01827
			10.1	1.03586	0.02924		10.1	1.03167	0.04251		10.1	1.03556	0.02063		10.1	1.03279	0.01818
			10.15	1.03586	0.02945		10.15	1.03167	0.0418		10.15	1.03556	0.01941		10.15	1.03279	0.01809
			10.2	1.03586	0.02966		10.2	1.03167	0.04109		10.2	1.03556	0.01822		10.2	1.03279	0.018
			10.25	1.03586	0.02987		10.25	1.03167	0.0404		10.25	1.03556	0.01706		10.25	1.03279	0.01791
			10.3	1.03586	0.03008		10.3	1.03167	0.03971		10.3	1.03556	0.01595		10.3	1.03279	0.01783
			10.35	1.03586	0.03028		10.35	1.03167	0.03903		10.35	1.03556	0.01488		10.35	1.03279	0.01775
			10.4	1.03586	0.03049		10.4	1.03167	0.03837		10.4	1.03556	0.01386		10.4	1.03279	0.01767
			10.45	1.03586	0.0307		10.45	1.03167	0.03771		10.45	1.03556	0.01289		10.45	1.03279	0.0176
			10.5	1.03586	0.0309		10.5	1.03167	0.03706		10.5	1.03556	0.01199		10.5	1.03279	0.01752
			10.55	1.03586	0.03111		10.55	1.03167	0.03642		10.55	1.03556	0.01117		10.55	1.03279	0.01746
			10.6	1.03586	0.03131		10.6	1.03167	0.03579		10.6	1.03556	0.01042		10.6	1.03279	0.01739
			10.65	1.03586	0.03151		10.65	1.03167	0.03517		10.65	1.03556	0.00978		10.65	1.03279	0.01733
			10.7	1.03586	0.0317		10.7	1.03167	0.03456		10.7	1.03556	0.00923		10.7	1.03279	0.01727
			10.75	1.03586	0.0319		10.75	1.03167	0.03396		10.75	1.03556	0.00881		10.75	1.03279	0.01722
			10.8	1.03586	0.03209		10.8	1.03167	0.03337		10.8	1.03556	0.00852		10.8	1.03279	0.01716
			10.85	1.03586	0.03227		10.85	1.03167	0.03279		10.85	1.03556	0.00837		10.85	1.03279	0.01711
			10.9	1.03586	0.03246		10.9	1.03167	0.03222		10.9	1.03556	0.00835		10.9	1.03279	0.01706
			10.95	1.03586	0.03264		10.95	1.03167	0.03166		10.95	1.03556	0.00845		10.95	1.03279	0.01702
			11	1.03586	0.03281		11	1.03167	0.0311		11	1.03556	0.00868		11	1.03279	0.01697
			11.05	1.03586	0.03299		11.05	1.03167	0.03056		11.05	1.03556	0.00901		11.05	1.03279	0.01693
			11.1	1.03586	0.03315		11.1	1.03167	0.03003		11.1	1.03556	0.00941		11.1	1.03279	0.0169
			11.15	1.03586	0.03332		11.15	1.03167	0.0295		11.15	1.03556	0.00989		11.15	1.03279	0.01686
			11.2	1.03586	0.03348		11.2	1.03167	0.02899		11.2	1.03556	0.01042		11.2	1.03279	0.01683
			11.25	1.03586	0.03363		11.25	1.03167	0.02848		11.25	1.03556	0.01099		11.25	1.03279	0.01679
			11.3	1.03586	0.03378		11.3	1.03167	0.02799		11.3	1.03556	0.01159		11.3	1.03279	0.01676
			11.35	1.03586	0.03392		11.35	1.03167	0.0275		11.35	1.03556	0.01221		11.35	1.03279	0.01674
			11.4	1.03586	0.03406		11.4	1.03167	0.02703		11.4	1.03556	0.01284		11.4	1.03279	0.01671
			11.45	1.03586	0.03419		11.45	1.03167	0.02656		11.45	1.03556	0.01348		11.45	1.03279	0.01669
			11.5	1.03586	0.03432		11.5	1.03167	0.0261		11.5	1.03556	0.01413		11.5	1.03279	0.01666
			11.55	1.03586	0.03444		11.55	1.03167	0.02565		11.55	1.03556	0.01477		11.55	1.03279	0.01664
			11.6	1.03586	0.03456		11.6	1.03167	0.02521		11.6	1.03556	0.01541		11.6	1.03279	0.01662
			11.65	1.03586	0.03467		11.65	1.03167	0.02478		11.65	1.03556	0.01605		11.65	1.03279	0.0166
			11.7	1.03586	0.03477		11.7	1.03167	0.02435		11.7	1.03556	0.01667		11.7	1.03279	0.01658
			11.75	1.03586	0.03487		11.75	1.03167	0.02394		11.75	1.03556	0.01729		11.75	1.03279	0.01657
			11.8	1.03586	0.03497		11.8	1.03167	0.02353		11.8	1.03556	0.0179		11.8	1.03279	0.01655
			11.85	1.03586	0.03505		11.85	1.03167	0.02314		11.85	1.03556	0.01849		11.85	1.03279	0.01654
			11.9	1.03586	0.03513		11.9	1.03167	0.02275		11.9	1.03556	0.01907		11.9	1.03279	0.01652
			11.95	1.03586	0.03521		11.95	1.03167	0.02237		11.95	1.03556	0.01964		11.95	1.03279	0.01651
			12	1.03586	0.03527		12	1.03167	0.02199		12	1.03556	0.0202		12	1.03279	0.0165
			12.05	1.03586	0.03534		12.05	1.03167	0.02163		12.05	1.03556	0.02074		12.05	1.03279	0.01649
			12.1	1.03586	0.03539		12.1	1.03167	0.02127		12.1	1.03556	0.02127		12.1	1.03279	0.01648
			12.15	1.03586	0.03544		12.15	1.03167	0.02093		12.15	1.03556	0.02178		12.15	1.03279	0.01646
			12.2	1.03586	0.03548		12.2	1.03167	0.02058		12.2	1.03556	0.02228		12.2	1.03279	0.01645
			12.25	1.03586	0.03552		12.25	1.03167	0.02025		12.25	1.03556	0.02276		12.25	1.03279	0.01644
			12.3	1.03586	0.03555		12.3	1.03167	0.01993		12.3	1.03556	0.02322		12.3	1.03279	0.01643
			12.35	1.03586	0.03557		12.35	1.03167	0.01961		12.35	1.03556	0.02367		12.35	1.03279	0.01642
			12.4	1.03586	0.03559		12.4	1.03167	0.0193		12.4	1.03556	0.02411		12.4	1.03279	0.01641
			12.45	1.03586	0.03559		12.45	1.03167	0.01899		12.45	1.03556	0.02452		12.45	1.03279	0.0164
			12.5	1.03586	0.0356		12.5	1.03167	0.0187		12.5	1.03556	0.02493		12.5	1.03279	0.01639
			12.55	1.03586	0.03559		12.55	1.03167	0.0184		12.55	1.03556	0.02531		12.55	1.03279	0.01638
			12.6	1.03586	0.03558		12.6	1.03167	0.01812		12.6	1.03556	0.02568		12.6	1.03279	0.01636
			12.65	1.03586	0.03557		12.65	1.03167	0.01784		12.65	1.03556	0.02604		12.65	1.03279	0.01635
			12.7	1.03586	0.03555		12.7	1.03167	0.01757		12.7	1.03556	0.02638		12.7	1.03279	0.01634
			12.75	1.03586	0.03552		12.75	1.03167	0.01731		12.75	1.03556	0.02671		12.75	1.03279	0.01632
			12.8	1.03586	0.03548		12.8	1.03167	0.01705		12.8	1.03556	0.02701		12.8	1.03279	0.01631
			12.85	1.03586	0.03544		12.85	1.03167	0.0168		12.85	1.03556	0.02731		12.85	1.03279	0.01629
			12.9	1.03586	0.03539		12.9	1.03167	0.01655		12.9	1.03556	0.02759		12.9	1.03279	0.01628
			12.95	1.03586	0.03533		12.95	1.03167	0.01631		12.95	1.03556	0.02785		12.95	1.03279	0.01626
			13	1.03586	0.03527		13	1.03167	0.01607		13	1.03556	0.0281		13	1.03279	0.01624
			13.05	1.03586	0.03521		13.05	1.03167	0.01584		13.05	1.03556	0.02834		13.05	1.03279	0.01622
			13.1	1.03586	0.03513		13.1	1.03167	0.01562		13.1	1.03556	0.02856		13.1	1.03279	0.0162
			13.15	1.03586	0.03505		13.15	1.03167	0.0154		13.15	1.03556	0.02876		13.15	1.03279	0.01618
			13.2	1.03586	0.03497		13.2	1.03167	0.01518		13.2	1.03556	0.02896		13.2	1.03279	0.01615
			13.25	1.03586	0.03487		13.25	1.03167	0.01497		13.25	1.03556	0.02914		13.25	1.03279	0.01613
			13.3	1.03586	0.03477		13.3	1.03167	0.01477		13.3	1.03556	0.0293		13.3	1.03279	0.0161
			13.35	1.03586	0.03467		13.35	1.03167	0.01456		13.35	1.03556	0.02945		13.35	1.03279	0.01608
			13.4	1.03586	0.03456		13.4	1.03167	0.01437		13.4	1.03556	0.02959		13.4	1.03279	0.01605
			13.45	1.03586	0.03444		13.45	1.03167	0.01417		13.45	1.03556	0.02971		13.45	1.03279	0.01602
			13.5	1.03586	0.03432		13.5	1.03167	0.01398		13.5	1.03556	0.02983		13.5	1.03279	0.01599
			13.55	1.03586	0.0342		13.55	1.03167	0.0138		13.55	1.03556	0.02992		13.55	1.03279	0.01596
			13.6	1.03586	0.03406		13.6	1.03167	0.01362		13.6	1.03556	0.03001		13.6	1.03279	0.01592
			13.65	1.03586	0.03392		13.65	1.03167	0.01344		13.65	1.03556	0.03009		13.65	1.03279	0.01589
			13.7	1.03586	0.03378		13.7	1.03167	0.01327		13.7	1.03556	0.03015		13.7	1.03279	0.01585
			13.75	1.03586	0.03363		13.75	1.03167	0.0131		13.75	1.03556	0.0302		13.75	1.03279	0.01581
			13.8	1.03586	0.03348		13.8	1.03167	0.01293		13.8	1.03556	0.03024		13.8	1.03279	0.01577
			13.85	1.03586	0.03332		13.85	1.03167	0.01276		13.85	1.03556	0.03026		13.85	1.03279	0.01573
			13.9	1.03586	0.03315		13.9	1.03167	0.0126		13.9	1.03556	0.03028		13.9	1.03279	0.01569
			13.95	1.03586	0.03298		13.95	1.03167	0.01244		13.95	1.03556	0.03029		13.95	1.03279	0.01564
			14	1.03586	0.03281		14	1.03167	0.01229		14	1.03556	0.03028		14	1.03279	0.01559
			14.05	1.03586	0.03263		14.05	1.03167	0.01214		14.05	1.03556	0.03026		14.05	1.03279	0.01554
			14.1	1.03586	0.03244		14.1	1.03167	0.01199		14.1	1.03556	0.03024		14.1	1.03279	0.01549
			14.15	1.03586	0.03226		14.15	1.03167	0.01184		14.15	1.03556	0.0302		14.15	1.03279	0.01544
			14.2	1.03586	0.03206		14.2	1.03167	0.01169		14.2	1.03556	0.03016		14.2	1.03279	0.01539
			14.25	1.03586	0.03186		14.25	1.03167	0.01155		14.25	1.03556	0.0301		14.25	1.03279	0.01533
			14.3	1.03586	0.03166		14.3	1.03167	0.01141		14.3	1.03556	0.03003		14.3	1.03279	0.01528
			14.35	1.03586	0.03146		14.35	1.03167	0.01127		14.35	1.03556	0.02996		14.35	1.03279	0.01522
			14.4	1.03586	0.03125		14.4	1.03167	0.01113		14.4	1.03556	0.02988		14.4	1.03279	0.01516
			14.45	1.03586	0.03103		14.45	1.03167	0.011		14.45	1.03556	0.02979		14.45	1.03279	0.0151
			14.5	1.03586	0.03081		14.5	1.03167	0.01087		14.5	1.03556	0.02969		14.5	1.03279	0.01503
			14.55	1.03586	0.03059		14.55	1.03167	0.01073		14.55	1.03556	0.02958		14.55	1.03279	0.01497
			14.6	1.03586	0.03037		14.6	1.03167	0.0106		14.6	1.03556	0.02946		14.6	1.03279	0.0149
			14.65	1.03586	0.03014		14.65	1.03167	0.01048		14.65	1.03556	0.02934		14.65	1.03279	0.01483
			14.7	1.03586	0.0299		14.7	1.03167	0.01035		14.7	1.03556	0.0292		14.7	1.03279	0.01476
			14.75	1.03586	0.02967		14.75	1.03167	0.01023		14.75	1.03556	0.02906		14.75	1.03279	0.01469
			14.8	1.03586	0.02943		14.8	1.03167	0.0101		14.8	1.03556	0.02892		14.8	1.03279	0.01462
			14.85	1.03586	0.02918		14.85	1.03167	0.00998		14.85	1.03556	0.02876		14.85	1.03279	0.01455
			14.9	1.03586	0.02894		14.9	1.03167	0.00986		14.9	1.03556	0.0286		14.9	1.03279	0.01447
			14.95	1.03586	0.02869		14.95	1.03167	0.00974		14.95	1.03556	0.02844		14.95	1.03279	0.01439
			15	1.03586	0.02844		15	1.03167	0.00962		15	1.03556	0.02827		15	1.03279	0.01431
			0	1.05379	0.07923		0	1.04751	0.11859		0	1.05333	0.1338		0	1.04918	0.01116
			0.05	1.05379	0.07985		0.05	1.04751	0.11955		0.05	1.05333	0.13542		0.05	1.04918	0.0114
			0.1	1.05379	0.08046		0.1	1.04751	0.12051		0.1	1.05333	0.13704		0.1	1.04918	0.01163
			0.15	1.05379	0.08106		0.15	1.04751	0.12146		0.15	1.05333	0.13866		0.15	1.04918	0.01186
			0.2	1.05379	0.08164		0.2	1.04751	0.1224		0.2	1.05333	0.14027		0.2	1.04918	0.0121
			0.25	1.05379	0.08222		0.25	1.04751	0.12333		0.25	1.05333	0.14188		0.25	1.04918	0.01234
			0.3	1.05379	0.08279		0.3	1.04751	0.12426		0.3	1.05333	0.14348		0.3	1.04918	0.01258
			0.35	1.05379	0.08334		0.35	1.04751	0.12517		0.35	1.05333	0.14507		0.35	1.04918	0.01282
			0.4	1.05379	0.08388		0.4	1.04751	0.12608		0.4	1.05333	0.14666		0.4	1.04918	0.01307
			0.45	1.05379	0.08441		0.45	1.04751	0.12697		0.45	1.05333	0.14825		0.45	1.04918	0.01331
			0.5	1.05379	0.08493		0.5	1.04751	0.12786		0.5	1.05333	0.14982		0.5	1.04918	0.01356
			0.55	1.05379	0.08543		0.55	1.04751	0.12873		0.55	1.05333	0.15139		0.55	1.04918	0.01381
			0.6	1.05379	0.08592		0.6	1.04751	0.1296		0.6	1.05333	0.15294		0.6	1.04918	0.01406
			0.65	1.05379	0.08639		0.65	1.04751	0.13045		0.65	1.05333	0.15449		0.65	1.04918	0.01431
			0.7	1.05379	0.08686		0.7	1.04751	0.1313		0.7	1.05333	0.15603		0.7	1.04918	0.01457
			0.75	1.05379	0.0873		0.75	1.04751	0.13213		0.75	1.05333	0.15755		0.75	1.04918	0.01482
			0.8	1.05379	0.08774		0.8	1.04751	0.13295		0.8	1.05333	0.15907		0.8	1.04918	0.01508
			0.85	1.05379	0.08816		0.85	1.04751	0.13375		0.85	1.05333	0.16057		0.85	1.04918	0.01533
			0.9	1.05379	0.08856		0.9	1.04751	0.13455		0.9	1.05333	0.16206		0.9	1.04918	0.01559
			0.95	1.05379	0.08895		0.95	1.04751	0.13533		0.95	1.05333	0.16353		0.95	1.04918	0.01585
			1	1.05379	0.08932		1	1.04751	0.1361		1	1.05333	0.16499		1	1.04918	0.01611
			1.05	1.05379	0.08968		1.05	1.04751	0.13686		1.05	1.05333	0.16644		1.05	1.04918	0.01637
			1.1	1.05379	0.09002		1.1	1.04751	0.1376		1.1	1.05333	0.16787		1.1	1.04918	0.01663
			1.15	1.05379	0.09035		1.15	1.04751	0.13833		1.15	1.05333	0.16929		1.15	1.04918	0.01689
			1.2	1.05379	0.09066		1.2	1.04751	0.13904		1.2	1.05333	0.17069		1.2	1.04918	0.01716
			1.25	1.05379	0.09095		1.25	1.04751	0.13974		1.25	1.05333	0.17207		1.25	1.04918	0.01742
			1.3	1.05379	0.09123		1.3	1.04751	0.14043		1.3	1.05333	0.17343		1.3	1.04918	0.01768
			1.35	1.05379	0.09149		1.35	1.04751	0.1411		1.35	1.05333	0.17478		1.35	1.04918	0.01795
			1.4	1.05379	0.09173		1.4	1.04751	0.14175		1.4	1.05333	0.17611		1.4	1.04918	0.01821
			1.45	1.05379	0.09196		1.45	1.04751	0.1424		1.45	1.05333	0.17741		1.45	1.04918	0.01847
			1.5	1.05379	0.09217		1.5	1.04751	0.14302		1.5	1.05333	0.1787		1.5	1.04918	0.01873
			1.55	1.05379	0.09236		1.55	1.04751	0.14363		1.55	1.05333	0.17997		1.55	1.04918	0.019
			1.6	1.05379	0.09254		1.6	1.04751	0.14422		1.6	1.05333	0.18121		1.6	1.04918	0.01926
			1.65	1.05379	0.09269		1.65	1.04751	0.1448		1.65	1.05333	0.18244		1.65	1.04918	0.01952
			1.7	1.05379	0.09283		1.7	1.04751	0.14536		1.7	1.05333	0.18364		1.7	1.04918	0.01978
			1.75	1.05379	0.09296		1.75	1.04751	0.14591		1.75	1.05333	0.18481		1.75	1.04918	0.02005
			1.8	1.05379	0.09306		1.8	1.04751	0.14644		1.8	1.05333	0.18597		1.8	1.04918	0.02031
			1.85	1.05379	0.09315		1.85	1.04751	0.14695		1.85	1.05333	0.18709		1.85	1.04918	0.02057
			1.9	1.05379	0.09321		1.9	1.04751	0.14744		1.9	1.05333	0.1882		1.9	1.04918	0.02083
			1.95	1.05379	0.09327		1.95	1.04751	0.14792		1.95	1.05333	0.18928		1.95	1.04918	0.02108
			2	1.05379	0.0933		2	1.04751	0.14837		2	1.05333	0.19033		2	1.04918	0.02134
			2.05	1.05379	0.09331		2.05	1.04751	0.14881		2.05	1.05333	0.19135		2.05	1.04918	0.0216
			2.1	1.05379	0.09331		2.1	1.04751	0.14924		2.1	1.05333	0.19235		2.1	1.04918	0.02185
			2.15	1.05379	0.09329		2.15	1.04751	0.14964		2.15	1.05333	0.19332		2.15	1.04918	0.0221
			2.2	1.05379	0.09325		2.2	1.04751	0.15003		2.2	1.05333	0.19427		2.2	1.04918	0.02235
			2.25	1.05379	0.09319		2.25	1.04751	0.1504		2.25	1.05333	0.19518		2.25	1.04918	0.0226
			2.3	1.05379	0.09311		2.3	1.04751	0.15075		2.3	1.05333	0.19607		2.3	1.04918	0.02285
			2.35	1.05379	0.09302		2.35	1.04751	0.15108		2.35	1.05333	0.19693		2.35	1.04918	0.0231
			2.4	1.05379	0.09291		2.4	1.04751	0.15139		2.4	1.05333	0.19775		2.4	1.04918	0.02334
			2.45	1.05379	0.09278		2.45	1.04751	0.15168		2.45	1.05333	0.19855		2.45	1.04918	0.02358
			2.5	1.05379	0.09263		2.5	1.04751	0.15196		2.5	1.05333	0.19931		2.5	1.04918	0.02382
			2.55	1.05379	0.09246		2.55	1.04751	0.15221		2.55	1.05333	0.20005		2.55	1.04918	0.02406
			2.6	1.05379	0.09228		2.6	1.04751	0.15245		2.6	1.05333	0.20075		2.6	1.04918	0.0243
			2.65	1.05379	0.09208		2.65	1.04751	0.15266		2.65	1.05333	0.20142		2.65	1.04918	0.02453
			2.7	1.05379	0.09186		2.7	1.04751	0.15286		2.7	1.05333	0.20206		2.7	1.04918	0.02476
			2.75	1.05379	0.09162		2.75	1.04751	0.15304		2.75	1.05333	0.20266		2.75	1.04918	0.02499
			2.8	1.05379	0.09137		2.8	1.04751	0.15319		2.8	1.05333	0.20323		2.8	1.04918	0.02521
			2.85	1.05379	0.0911		2.85	1.04751	0.15333		2.85	1.05333	0.20377		2.85	1.04918	0.02543
			2.9	1.05379	0.09081		2.9	1.04751	0.15345		2.9	1.05333	0.20427		2.9	1.04918	0.02565
			2.95	1.05379	0.0905		2.95	1.04751	0.15355		2.95	1.05333	0.20474		2.95	1.04918	0.02587
			3	1.05379	0.09018		3	1.04751	0.15363		3	1.05333	0.20518		3	1.04918	0.02608
			3.05	1.05379	0.08984		3.05	1.04751	0.15369		3.05	1.05333	0.20558		3.05	1.04918	0.02629
			3.1	1.05379	0.08948		3.1	1.04751	0.15372		3.1	1.05333	0.20595		3.1	1.04918	0.02649
			3.15	1.05379	0.08911		3.15	1.04751	0.15374		3.15	1.05333	0.20628		3.15	1.04918	0.0267
			3.2	1.05379	0.08872		3.2	1.04751	0.15374		3.2	1.05333	0.20657		3.2	1.04918	0.02689
			3.25	1.05379	0.08832		3.25	1.04751	0.15372		3.25	1.05333	0.20683		3.25	1.04918	0.02709
			3.3	1.05379	0.0879		3.3	1.04751	0.15368		3.3	1.05333	0.20705		3.3	1.04918	0.02728
			3.35	1.05379	0.08746		3.35	1.04751	0.15362		3.35	1.05333	0.20724		3.35	1.04918	0.02747
			3.4	1.05379	0.08701		3.4	1.04751	0.15354		3.4	1.05333	0.20739		3.4	1.04918	0.02765
			3.45	1.05379	0.08654		3.45	1.04751	0.15344		3.45	1.05333	0.20751		3.45	1.04918	0.02783
			3.5	1.05379	0.08606		3.5	1.04751	0.15332		3.5	1.05333	0.20758		3.5	1.04918	0.028
			3.55	1.05379	0.08556		3.55	1.04751	0.15318		3.55	1.05333	0.20763		3.55	1.04918	0.02818
			3.6	1.05379	0.08505		3.6	1.04751	0.15302		3.6	1.05333	0.20763		3.6	1.04918	0.02834
			3.65	1.05379	0.08452		3.65	1.04751	0.15284		3.65	1.05333	0.2076		3.65	1.04918	0.0285
			3.7	1.05379	0.08398		3.7	1.04751	0.15264		3.7	1.05333	0.20753		3.7	1.04918	0.02866
			3.75	1.05379	0.08343		3.75	1.04751	0.15242		3.75	1.05333	0.20742		3.75	1.04918	0.02881
			3.8	1.05379	0.08286		3.8	1.04751	0.15218		3.8	1.05333	0.20728		3.8	1.04918	0.02896
			3.85	1.05379	0.08228		3.85	1.04751	0.15193		3.85	1.05333	0.2071		3.85	1.04918	0.02911
			3.9	1.05379	0.08169		3.9	1.04751	0.15165		3.9	1.05333	0.20688		3.9	1.04918	0.02925
			3.95	1.05379	0.08108		3.95	1.04751	0.15135		3.95	1.05333	0.20662		3.95	1.04918	0.02938
			4	1.05379	0.08046		4	1.04751	0.15104		4	1.05333	0.20633		4	1.04918	0.02951
			4.05	1.05379	0.07983		4.05	1.04751	0.15071		4.05	1.05333	0.206		4.05	1.04918	0.02963
			4.1	1.05379	0.07919		4.1	1.04751	0.15035		4.1	1.05333	0.20563		4.1	1.04918	0.02975
			4.15	1.05379	0.07853		4.15	1.04751	0.14998		4.15	1.05333	0.20523		4.15	1.04918	0.02987
			4.2	1.05379	0.07787		4.2	1.04751	0.14959		4.2	1.05333	0.20479		4.2	1.04918	0.02998
			4.25	1.05379	0.07719		4.25	1.04751	0.14918		4.25	1.05333	0.20432		4.25	1.04918	0.03008
			4.3	1.05379	0.0765		4.3	1.04751	0.14876		4.3	1.05333	0.2038		4.3	1.04918	0.03018
			4.35	1.05379	0.0758		4.35	1.04751	0.14831		4.35	1.05333	0.20325		4.35	1.04918	0.03027
			4.4	1.05379	0.07509		4.4	1.04751	0.14785		4.4	1.05333	0.20267		4.4	1.04918	0.03036
			4.45	1.05379	0.07437		4.45	1.04751	0.14737		4.45	1.05333	0.20205		4.45	1.04918	0.03044
			4.5	1.05379	0.07365		4.5	1.04751	0.14687		4.5	1.05333	0.20139		4.5	1.04918	0.03052
			4.55	1.05379	0.07291		4.55	1.04751	0.14636		4.55	1.05333	0.2007		4.55	1.04918	0.03059
			4.6	1.05379	0.07216		4.6	1.04751	0.14582		4.6	1.05333	0.19997		4.6	1.04918	0.03066
			4.65	1.05379	0.07141		4.65	1.04751	0.14527		4.65	1.05333	0.19921		4.65	1.04918	0.03072
			4.7	1.05379	0.07064		4.7	1.04751	0.14471		4.7	1.05333	0.19841		4.7	1.04918	0.03077
			4.75	1.05379	0.06987		4.75	1.04751	0.14412		4.75	1.05333	0.19758		4.75	1.04918	0.03082
			4.8	1.05379	0.0691		4.8	1.04751	0.14353		4.8	1.05333	0.19671		4.8	1.04918	0.03087
			4.85	1.05379	0.06831		4.85	1.04751	0.14291		4.85	1.05333	0.19581		4.85	1.04918	0.03091
			4.9	1.05379	0.06752		4.9	1.04751	0.14228		4.9	1.05333	0.19488		4.9	1.04918	0.03094
			4.95	1.05379	0.06672		4.95	1.04751	0.14163		4.95	1.05333	0.19391		4.95	1.04918	0.03097
			5	1.05379	0.06592		5	1.04751	0.14097		5	1.05333	0.19291		5	1.04918	0.03099
			5.05	1.05379	0.06511		5.05	1.04751	0.14029		5.05	1.05333	0.19188		5.05	1.04918	0.03101
			5.1	1.05379	0.06429		5.1	1.04751	0.1396		5.1	1.05333	0.19082		5.1	1.04918	0.03102
			5.15	1.05379	0.06347		5.15	1.04751	0.13889		5.15	1.05333	0.18972		5.15	1.04918	0.03102
			5.2	1.05379	0.06264		5.2	1.04751	0.13817		5.2	1.05333	0.18859		5.2	1.04918	0.03102
			5.25	1.05379	0.06181		5.25	1.04751	0.13744		5.25	1.05333	0.18744		5.25	1.04918	0.03102
			5.3	1.05379	0.06098		5.3	1.04751	0.13669		5.3	1.05333	0.18625		5.3	1.04918	0.031
			5.35	1.05379	0.06014		5.35	1.04751	0.13592		5.35	1.05333	0.18503		5.35	1.04918	0.03099
			5.4	1.05379	0.0593		5.4	1.04751	0.13515		5.4	1.05333	0.18379		5.4	1.04918	0.03096
			5.45	1.05379	0.05845		5.45	1.04751	0.13436		5.45	1.05333	0.18251		5.45	1.04918	0.03094
			5.5	1.05379	0.05761		5.5	1.04751	0.13356		5.5	1.05333	0.18121		5.5	1.04918	0.0309
			5.55	1.05379	0.05676		5.55	1.04751	0.13274		5.55	1.05333	0.17988		5.55	1.04918	0.03086
			5.6	1.05379	0.05591		5.6	1.04751	0.13191		5.6	1.05333	0.17852		5.6	1.04918	0.03082
			5.65	1.05379	0.05505		5.65	1.04751	0.13107		5.65	1.05333	0.17713		5.65	1.04918	0.03077
			5.7	1.05379	0.0542		5.7	1.04751	0.13022		5.7	1.05333	0.17572		5.7	1.04918	0.03071
			5.75	1.05379	0.05334		5.75	1.04751	0.12936		5.75	1.05333	0.17428		5.75	1.04918	0.03065
			5.8	1.05379	0.05249		5.8	1.04751	0.12849		5.8	1.05333	0.17282		5.8	1.04918	0.03059
			5.85	1.05379	0.05163		5.85	1.04751	0.12761		5.85	1.05333	0.17133		5.85	1.04918	0.03051
			5.9	1.05379	0.05078		5.9	1.04751	0.12671		5.9	1.05333	0.16982		5.9	1.04918	0.03044
			5.95	1.05379	0.04992		5.95	1.04751	0.12581		5.95	1.05333	0.16829		5.95	1.04918	0.03036
			6	1.05379	0.04907		6	1.04751	0.1249		6	1.05333	0.16673		6	1.04918	0.03027
			6.05	1.05379	0.04822		6.05	1.04751	0.12397		6.05	1.05333	0.16516		6.05	1.04918	0.03018
			6.1	1.05379	0.04737		6.1	1.04751	0.12304		6.1	1.05333	0.16356		6.1	1.04918	0.03008
			6.15	1.05379	0.04652		6.15	1.04751	0.1221		6.15	1.05333	0.16194		6.15	1.04918	0.02998
			6.2	1.05379	0.04567		6.2	1.04751	0.12115		6.2	1.05333	0.16029		6.2	1.04918	0.02987
			6.25	1.05379	0.04483		6.25	1.04751	0.12019		6.25	1.05333	0.15863		6.25	1.04918	0.02976
			6.3	1.05379	0.04399		6.3	1.04751	0.11923		6.3	1.05333	0.15696		6.3	1.04918	0.02964
			6.35	1.05379	0.04316		6.35	1.04751	0.11826		6.35	1.05333	0.15526		6.35	1.04918	0.02952
			6.4	1.05379	0.04233		6.4	1.04751	0.11728		6.4	1.05333	0.15354		6.4	1.04918	0.0294
			6.45	1.05379	0.0415		6.45	1.04751	0.11629		6.45	1.05333	0.15181		6.45	1.04918	0.02927
			6.5	1.05379	0.04068		6.5	1.04751	0.1153		6.5	1.05333	0.15007		6.5	1.04918	0.02913
			6.55	1.05379	0.03987		6.55	1.04751	0.1143		6.55	1.05333	0.1483		6.55	1.04918	0.02899
			6.6	1.05379	0.03906		6.6	1.04751	0.11329		6.6	1.05333	0.14653		6.6	1.04918	0.02885
			6.65	1.05379	0.03826		6.65	1.04751	0.11228		6.65	1.05333	0.14473		6.65	1.04918	0.0287
			6.7	1.05379	0.03746		6.7	1.04751	0.11126		6.7	1.05333	0.14293		6.7	1.04918	0.02855
			6.75	1.05379	0.03667		6.75	1.04751	0.11024		6.75	1.05333	0.14111		6.75	1.04918	0.0284
			6.8	1.05379	0.0359		6.8	1.04751	0.10922		6.8	1.05333	0.13928		6.8	1.04918	0.02824
			6.85	1.05379	0.03513		6.85	1.04751	0.10819		6.85	1.05333	0.13744		6.85	1.04918	0.02808
			6.9	1.05379	0.03437		6.9	1.04751	0.10716		6.9	1.05333	0.13559		6.9	1.04918	0.02791
			6.95	1.05379	0.03361		6.95	1.04751	0.10612		6.95	1.05333	0.13373		6.95	1.04918	0.02774
			7	1.05379	0.03287		7	1.04751	0.10508		7	1.05333	0.13186		7	1.04918	0.02757
			7.05	1.05379	0.03215		7.05	1.04751	0.10403		7.05	1.05333	0.12998		7.05	1.04918	0.02739
			7.1	1.05379	0.03143		7.1	1.04751	0.10299		7.1	1.05333	0.12809		7.1	1.04918	0.02721
			7.15	1.05379	0.03072		7.15	1.04751	0.10194		7.15	1.05333	0.1262		7.15	1.04918	0.02703
			7.2	1.05379	0.03003		7.2	1.04751	0.10089		7.2	1.05333	0.1243		7.2	1.04918	0.02685
			7.25	1.05379	0.02936		7.25	1.04751	0.09984		7.25	1.05333	0.12239		7.25	1.04918	0.02666
			7.3	1.05379	0.02869		7.3	1.04751	0.09879		7.3	1.05333	0.12048		7.3	1.04918	0.02647
			7.35	1.05379	0.02805		7.35	1.04751	0.09773		7.35	1.05333	0.11857		7.35	1.04918	0.02628
			7.4	1.05379	0.02742		7.4	1.04751	0.09668		7.4	1.05333	0.11665		7.4	1.04918	0.02608
			7.45	1.05379	0.02681		7.45	1.04751	0.09562		7.45	1.05333	0.11473		7.45	1.04918	0.02588
			7.5	1.05379	0.02621		7.5	1.04751	0.09457		7.5	1.05333	0.11281		7.5	1.04918	0.02568
			7.55	1.05379	0.02564		7.55	1.04751	0.09351		7.55	1.05333	0.11089		7.55	1.04918	0.02548
			7.6	1.05379	0.02508		7.6	1.04751	0.09246		7.6	1.05333	0.10896		7.6	1.04918	0.02528
			7.65	1.05379	0.02455		7.65	1.04751	0.0914		7.65	1.05333	0.10704		7.65	1.04918	0.02507
			7.7	1.05379	0.02404		7.7	1.04751	0.09035		7.7	1.05333	0.10512		7.7	1.04918	0.02487
			7.75	1.05379	0.02355		7.75	1.04751	0.0893		7.75	1.05333	0.10319		7.75	1.04918	0.02466
			7.8	1.05379	0.02309		7.8	1.04751	0.08825		7.8	1.05333	0.10127		7.8	1.04918	0.02445
			7.85	1.05379	0.02265		7.85	1.04751	0.0872		7.85	1.05333	0.09936		7.85	1.04918	0.02424
			7.9	1.05379	0.02223		7.9	1.04751	0.08616		7.9	1.05333	0.09744		7.9	1.04918	0.02403
			7.95	1.05379	0.02185		7.95	1.04751	0.08511		7.95	1.05333	0.09554		7.95	1.04918	0.02382
			8	1.05379	0.02149		8	1.04751	0.08407		8	1.05333	0.09363		8	1.04918	0.0236
			8.05	1.05379	0.02116		8.05	1.04751	0.08304		8.05	1.05333	0.09173		8.05	1.04918	0.02339
			8.1	1.05379	0.02085		8.1	1.04751	0.082		8.1	1.05333	0.08984		8.1	1.04918	0.02318
			8.15	1.05379	0.02058		8.15	1.04751	0.08097		8.15	1.05333	0.08796		8.15	1.04918	0.02296
			8.2	1.05379	0.02034		8.2	1.04751	0.07994		8.2	1.05333	0.08608		8.2	1.04918	0.02275
			8.25	1.05379	0.02013		8.25	1.04751	0.07892		8.25	1.05333	0.08421		8.25	1.04918	0.02254
			8.3	1.05379	0.01995		8.3	1.04751	0.0779		8.3	1.05333	0.08235		8.3	1.04918	0.02232
			8.35	1.05379	0.0198		8.35	1.04751	0.07689		8.35	1.05333	0.0805		8.35	1.04918	0.02211
			8.4	1.05379	0.01968		8.4	1.04751	0.07588		8.4	1.05333	0.07866		8.4	1.04918	0.0219
			8.45	1.05379	0.01959		8.45	1.04751	0.07487		8.45	1.05333	0.07684		8.45	1.04918	0.02169
			8.5	1.05379	0.01954		8.5	1.04751	0.07388		8.5	1.05333	0.07502		8.5	1.04918	0.02148
			8.55	1.05379	0.01951		8.55	1.04751	0.07288		8.55	1.05333	0.07322		8.55	1.04918	0.02127
			8.6	1.05379	0.01951		8.6	1.04751	0.07189		8.6	1.05333	0.07143		8.6	1.04918	0.02106
			8.65	1.05379	0.01954		8.65	1.04751	0.07091		8.65	1.05333	0.06965		8.65	1.04918	0.02086
			8.7	1.05379	0.01959		8.7	1.04751	0.06993		8.7	1.05333	0.06789		8.7	1.04918	0.02065
			8.75	1.05379	0.01968		8.75	1.04751	0.06896		8.75	1.05333	0.06614		8.75	1.04918	0.02045
			8.8	1.05379	0.01978		8.8	1.04751	0.068		8.8	1.05333	0.06441		8.8	1.04918	0.02025
			8.85	1.05379	0.01992		8.85	1.04751	0.06704		8.85	1.05333	0.06269		8.85	1.04918	0.02005
			8.9	1.05379	0.02007		8.9	1.04751	0.06609		8.9	1.05333	0.061		8.9	1.04918	0.01985
			8.95	1.05379	0.02024		8.95	1.04751	0.06515		8.95	1.05333	0.05932		8.95	1.04918	0.01966
			9	1.05379	0.02044		9	1.04751	0.06421		9	1.05333	0.05766		9	1.04918	0.01947
			9.05	1.05379	0.02065		9.05	1.04751	0.06328		9.05	1.05333	0.05601		9.05	1.04918	0.01928
			9.1	1.05379	0.02088		9.1	1.04751	0.06236		9.1	1.05333	0.05439		9.1	1.04918	0.0191
			9.15	1.05379	0.02113		9.15	1.04751	0.06145		9.15	1.05333	0.05279		9.15	1.04918	0.01892
			9.2	1.05379	0.02138		9.2	1.04751	0.06054		9.2	1.05333	0.05122		9.2	1.04918	0.01874
			9.25	1.05379	0.02166		9.25	1.04751	0.05965		9.25	1.05333	0.04966		9.25	1.04918	0.01856
			9.3	1.05379	0.02194		9.3	1.04751	0.05876		9.3	1.05333	0.04813		9.3	1.04918	0.01839
			9.35	1.05379	0.02224		9.35	1.04751	0.05787		9.35	1.05333	0.04662		9.35	1.04918	0.01822
			9.4	1.05379	0.02254		9.4	1.04751	0.057		9.4	1.05333	0.04514		9.4	1.04918	0.01806
			9.45	1.05379	0.02285		9.45	1.04751	0.05614		9.45	1.05333	0.04369		9.45	1.04918	0.0179
			9.5	1.05379	0.02317		9.5	1.04751	0.05528		9.5	1.05333	0.04226		9.5	1.04918	0.01774
			9.55	1.05379	0.0235		9.55	1.04751	0.05443		9.55	1.05333	0.04086		9.55	1.04918	0.01759
			9.6	1.05379	0.02383		9.6	1.04751	0.05359		9.6	1.05333	0.03949		9.6	1.04918	0.01744
			9.65	1.05379	0.02417		9.65	1.04751	0.05276		9.65	1.05333	0.03816		9.65	1.04918	0.0173
			9.7	1.05379	0.02451		9.7	1.04751	0.05194		9.7	1.05333	0.03685		9.7	1.04918	0.01716
			9.75	1.05379	0.02485		9.75	1.04751	0.05113		9.75	1.05333	0.03558		9.75	1.04918	0.01703
			9.8	1.05379	0.02519		9.8	1.04751	0.05033		9.8	1.05333	0.03434		9.8	1.04918	0.0169
			9.85	1.05379	0.02554		9.85	1.04751	0.04953		9.85	1.05333	0.03314		9.85	1.04918	0.01677
			9.9	1.05379	0.02588		9.9	1.04751	0.04875		9.9	1.05333	0.03198		9.9	1.04918	0.01665
			9.95	1.05379	0.02623		9.95	1.04751	0.04797		9.95	1.05333	0.03086		9.95	1.04918	0.01654
			10	1.05379	0.02657		10	1.04751	0.04721		10	1.05333	0.02978		10	1.04918	0.01643
			10.05	1.05379	0.02692		10.05	1.04751	0.04645		10.05	1.05333	0.02874		10.05	1.04918	0.01632
			10.1	1.05379	0.02726		10.1	1.04751	0.04571		10.1	1.05333	0.02775		10.1	1.04918	0.01622
			10.15	1.05379	0.0276		10.15	1.04751	0.04497		10.15	1.05333	0.02681		10.15	1.04918	0.01613
			10.2	1.05379	0.02794		10.2	1.04751	0.04424		10.2	1.05333	0.02592		10.2	1.04918	0.01604
			10.25	1.05379	0.02827		10.25	1.04751	0.04352		10.25	1.05333	0.02508		10.25	1.04918	0.01595
			10.3	1.05379	0.0286		10.3	1.04751	0.04282		10.3	1.05333	0.02429		10.3	1.04918	0.01587
			10.35	1.05379	0.02893		10.35	1.04751	0.04212		10.35	1.05333	0.02356		10.35	1.04918	0.0158
			10.4	1.05379	0.02925		10.4	1.04751	0.04143		10.4	1.05333	0.02288		10.4	1.04918	0.01573
			10.45	1.05379	0.02957		10.45	1.04751	0.04075		10.45	1.05333	0.02227		10.45	1.04918	0.01566
			10.5	1.05379	0.02989		10.5	1.04751	0.04008		10.5	1.05333	0.02172		10.5	1.04918	0.0156
			10.55	1.05379	0.0302		10.55	1.04751	0.03942		10.55	1.05333	0.02123		10.55	1.04918	0.01554
			10.6	1.05379	0.0305		10.6	1.04751	0.03877		10.6	1.05333	0.0208		10.6	1.04918	0.01549
			10.65	1.05379	0.0308		10.65	1.04751	0.03813		10.65	1.05333	0.02044		10.65	1.04918	0.01545
			10.7	1.05379	0.03109		10.7	1.04751	0.0375		10.7	1.05333	0.02014		10.7	1.04918	0.0154
			10.75	1.05379	0.03138		10.75	1.04751	0.03688		10.75	1.05333	0.0199		10.75	1.04918	0.01536
			10.8	1.05379	0.03166		10.8	1.04751	0.03627		10.8	1.05333	0.01973		10.8	1.04918	0.01533
			10.85	1.05379	0.03193		10.85	1.04751	0.03567		10.85	1.05333	0.01961		10.85	1.04918	0.0153
			10.9	1.05379	0.0322		10.9	1.04751	0.03508		10.9	1.05333	0.01955		10.9	1.04918	0.01528
			10.95	1.05379	0.03246		10.95	1.04751	0.0345		10.95	1.05333	0.01954		10.95	1.04918	0.01525
			11	1.05379	0.03271		11	1.04751	0.03393		11	1.05333	0.01959		11	1.04918	0.01524
			11.05	1.05379	0.03296		11.05	1.04751	0.03337		11.05	1.05333	0.01968		11.05	1.04918	0.01522
			11.1	1.05379	0.0332		11.1	1.04751	0.03281		11.1	1.05333	0.01981		11.1	1.04918	0.01521
			11.15	1.05379	0.03343		11.15	1.04751	0.03227		11.15	1.05333	0.01999		11.15	1.04918	0.0152
			11.2	1.05379	0.03365		11.2	1.04751	0.03173		11.2	1.05333	0.02019		11.2	1.04918	0.0152
			11.25	1.05379	0.03387		11.25	1.04751	0.03121		11.25	1.05333	0.02043		11.25	1.04918	0.0152
			11.3	1.05379	0.03408		11.3	1.04751	0.03069		11.3	1.05333	0.0207		11.3	1.04918	0.0152
			11.35	1.05379	0.03428		11.35	1.04751	0.03019		11.35	1.05333	0.02099		11.35	1.04918	0.0152
			11.4	1.05379	0.03448		11.4	1.04751	0.02969		11.4	1.05333	0.0213		11.4	1.04918	0.01521
			11.45	1.05379	0.03466		11.45	1.04751	0.0292		11.45	1.05333	0.02163		11.45	1.04918	0.01521
			11.5	1.05379	0.03484		11.5	1.04751	0.02872		11.5	1.05333	0.02197		11.5	1.04918	0.01523
			11.55	1.05379	0.03501		11.55	1.04751	0.02825		11.55	1.05333	0.02233		11.55	1.04918	0.01524
			11.6	1.05379	0.03517		11.6	1.04751	0.02779		11.6	1.05333	0.02269		11.6	1.04918	0.01525
			11.65	1.05379	0.03533		11.65	1.04751	0.02733		11.65	1.05333	0.02306		11.65	1.04918	0.01527
			11.7	1.05379	0.03547		11.7	1.04751	0.02689		11.7	1.05333	0.02343		11.7	1.04918	0.01529
			11.75	1.05379	0.03561		11.75	1.04751	0.02645		11.75	1.05333	0.0238		11.75	1.04918	0.0153
			11.8	1.05379	0.03574		11.8	1.04751	0.02602		11.8	1.05333	0.02418		11.8	1.04918	0.01533
			11.85	1.05379	0.03586		11.85	1.04751	0.0256		11.85	1.05333	0.02455		11.85	1.04918	0.01535
			11.9	1.05379	0.03598		11.9	1.04751	0.02519		11.9	1.05333	0.02492		11.9	1.04918	0.01537
			11.95	1.05379	0.03608		11.95	1.04751	0.02479		11.95	1.05333	0.02529		11.95	1.04918	0.01539
			12	1.05379	0.03618		12	1.04751	0.02439		12	1.05333	0.02565		12	1.04918	0.01541
			12.05	1.05379	0.03627		12.05	1.04751	0.024		12.05	1.05333	0.02601		12.05	1.04918	0.01544
			12.1	1.05379	0.03635		12.1	1.04751	0.02362		12.1	1.05333	0.02636		12.1	1.04918	0.01546
			12.15	1.05379	0.03642		12.15	1.04751	0.02325		12.15	1.05333	0.0267		12.15	1.04918	0.01549
			12.2	1.05379	0.03649		12.2	1.04751	0.02288		12.2	1.05333	0.02704		12.2	1.04918	0.01551
			12.25	1.05379	0.03654		12.25	1.04751	0.02252		12.25	1.05333	0.02736		12.25	1.04918	0.01553
			12.3	1.05379	0.03659		12.3	1.04751	0.02217		12.3	1.05333	0.02768		12.3	1.04918	0.01556
			12.35	1.05379	0.03663		12.35	1.04751	0.02183		12.35	1.05333	0.02798		12.35	1.04918	0.01558
			12.4	1.05379	0.03666		12.4	1.04751	0.02149		12.4	1.05333	0.02828		12.4	1.04918	0.0156
			12.45	1.05379	0.03669		12.45	1.04751	0.02116		12.45	1.05333	0.02856		12.45	1.04918	0.01563
			12.5	1.05379	0.0367		12.5	1.04751	0.02083		12.5	1.05333	0.02884		12.5	1.04918	0.01565
			12.55	1.05379	0.03671		12.55	1.04751	0.02051		12.55	1.05333	0.0291		12.55	1.04918	0.01567
			12.6	1.05379	0.03671		12.6	1.04751	0.0202		12.6	1.05333	0.02935		12.6	1.04918	0.01569
			12.65	1.05379	0.0367		12.65	1.04751	0.0199		12.65	1.05333	0.02959		12.65	1.04918	0.01571
			12.7	1.05379	0.03669		12.7	1.04751	0.0196		12.7	1.05333	0.02982		12.7	1.04918	0.01573
			12.75	1.05379	0.03666		12.75	1.04751	0.0193		12.75	1.05333	0.03004		12.75	1.04918	0.01574
			12.8	1.05379	0.03663		12.8	1.04751	0.01902		12.8	1.05333	0.03024		12.8	1.04918	0.01576
			12.85	1.05379	0.03659		12.85	1.04751	0.01873		12.85	1.05333	0.03043		12.85	1.04918	0.01577
			12.9	1.05379	0.03655		12.9	1.04751	0.01846		12.9	1.05333	0.03061		12.9	1.04918	0.01579
			12.95	1.05379	0.03649		12.95	1.04751	0.01819		12.95	1.05333	0.03078		12.95	1.04918	0.0158
			13	1.05379	0.03643		13	1.04751	0.01792		13	1.05333	0.03094		13	1.04918	0.01581
			13.05	1.05379	0.03636		13.05	1.04751	0.01766		13.05	1.05333	0.03108		13.05	1.04918	0.01581
			13.1	1.05379	0.03629		13.1	1.04751	0.01741		13.1	1.05333	0.03121		13.1	1.04918	0.01582
			13.15	1.05379	0.03621		13.15	1.04751	0.01715		13.15	1.05333	0.03133		13.15	1.04918	0.01583
			13.2	1.05379	0.03612		13.2	1.04751	0.01691		13.2	1.05333	0.03144		13.2	1.04918	0.01583
			13.25	1.05379	0.03602		13.25	1.04751	0.01667		13.25	1.05333	0.03154		13.25	1.04918	0.01583
			13.3	1.05379	0.03591		13.3	1.04751	0.01643		13.3	1.05333	0.03163		13.3	1.04918	0.01583
			13.35	1.05379	0.0358		13.35	1.04751	0.0162		13.35	1.05333	0.0317		13.35	1.04918	0.01582
			13.4	1.05379	0.03569		13.4	1.04751	0.01597		13.4	1.05333	0.03176		13.4	1.04918	0.01582
			13.45	1.05379	0.03556		13.45	1.04751	0.01575		13.45	1.05333	0.03181		13.45	1.04918	0.01581
			13.5	1.05379	0.03543		13.5	1.04751	0.01553		13.5	1.05333	0.03185		13.5	1.04918	0.0158
			13.55	1.05379	0.0353		13.55	1.04751	0.01531		13.55	1.05333	0.03188		13.55	1.04918	0.01579
			13.6	1.05379	0.03515		13.6	1.04751	0.0151		13.6	1.05333	0.0319		13.6	1.04918	0.01578
			13.65	1.05379	0.035		13.65	1.04751	0.01489		13.65	1.05333	0.03191		13.65	1.04918	0.01576
			13.7	1.05379	0.03485		13.7	1.04751	0.01468		13.7	1.05333	0.03191		13.7	1.04918	0.01575
			13.75	1.05379	0.03469		13.75	1.04751	0.01448		13.75	1.05333	0.03189		13.75	1.04918	0.01573
			13.8	1.05379	0.03452		13.8	1.04751	0.01428		13.8	1.05333	0.03187		13.8	1.04918	0.0157
			13.85	1.05379	0.03435		13.85	1.04751	0.01409		13.85	1.05333	0.03184		13.85	1.04918	0.01568
			13.9	1.05379	0.03417		13.9	1.04751	0.0139		13.9	1.05333	0.03179		13.9	1.04918	0.01565
			13.95	1.05379	0.03398		13.95	1.04751	0.01371		13.95	1.05333	0.03174		13.95	1.04918	0.01563
			14	1.05379	0.0338		14	1.04751	0.01352		14	1.05333	0.03168		14	1.04918	0.0156
			14.05	1.05379	0.0336		14.05	1.04751	0.01334		14.05	1.05333	0.03161		14.05	1.04918	0.01556
			14.1	1.05379	0.0334		14.1	1.04751	0.01316		14.1	1.05333	0.03153		14.1	1.04918	0.01553
			14.15	1.05379	0.0332		14.15	1.04751	0.01298		14.15	1.05333	0.03144		14.15	1.04918	0.01549
			14.2	1.05379	0.03299		14.2	1.04751	0.01281		14.2	1.05333	0.03134		14.2	1.04918	0.01545
			14.25	1.05379	0.03277		14.25	1.04751	0.01264		14.25	1.05333	0.03124		14.25	1.04918	0.01541
			14.3	1.05379	0.03255		14.3	1.04751	0.01247		14.3	1.05333	0.03112		14.3	1.04918	0.01536
			14.35	1.05379	0.03233		14.35	1.04751	0.0123		14.35	1.05333	0.031		14.35	1.04918	0.01532
			14.4	1.05379	0.0321		14.4	1.04751	0.01214		14.4	1.05333	0.03087		14.4	1.04918	0.01527
			14.45	1.05379	0.03187		14.45	1.04751	0.01197		14.45	1.05333	0.03073		14.45	1.04918	0.01522
			14.5	1.05379	0.03163		14.5	1.04751	0.01181		14.5	1.05333	0.03059		14.5	1.04918	0.01517
			14.55	1.05379	0.03139		14.55	1.04751	0.01165		14.55	1.05333	0.03044		14.55	1.04918	0.01511
			14.6	1.05379	0.03115		14.6	1.04751	0.0115		14.6	1.05333	0.03028		14.6	1.04918	0.01505
			14.65	1.05379	0.0309		14.65	1.04751	0.01134		14.65	1.05333	0.03011		14.65	1.04918	0.01499
			14.7	1.05379	0.03065		14.7	1.04751	0.01119		14.7	1.05333	0.02994		14.7	1.04918	0.01493
			14.75	1.05379	0.03039		14.75	1.04751	0.01104		14.75	1.05333	0.02976		14.75	1.04918	0.01487
			14.8	1.05379	0.03013		14.8	1.04751	0.01089		14.8	1.05333	0.02958		14.8	1.04918	0.0148
			14.85	1.05379	0.02987		14.85	1.04751	0.01075		14.85	1.05333	0.02939		14.85	1.04918	0.01474
			14.9	1.05379	0.02961		14.9	1.04751	0.0106		14.9	1.05333	0.02919		14.9	1.04918	0.01467
			14.95	1.05379	0.02934		14.95	1.04751	0.01046		14.95	1.05333	0.02899		14.95	1.04918	0.0146
			15	1.05379	0.02907		15	1.04751	0.01032		15	1.05333	0.02878		15	1.04918	0.01452
			0	1.07172	0.0831		0	1.06335	0.12259		0	1.07111	0.13734		0	1.06557	0.01182
			0.05	1.07172	0.0838		0.05	1.06335	0.12363		0.05	1.07111	0.13907		0.05	1.06557	0.01207
			0.1	1.07172	0.08449		0.1	1.06335	0.12467		0.1	1.07111	0.14081		0.1	1.06557	0.01232
			0.15	1.07172	0.08517		0.15	1.06335	0.12569		0.15	1.07111	0.14253		0.15	1.06557	0.01257
			0.2	1.07172	0.08583		0.2	1.06335	0.12671		0.2	1.07111	0.14426		0.2	1.06557	0.01282
			0.25	1.07172	0.08649		0.25	1.06335	0.12772		0.25	1.07111	0.14598		0.25	1.06557	0.01308
			0.3	1.07172	0.08713		0.3	1.06335	0.12871		0.3	1.07111	0.1477		0.3	1.06557	0.01334
			0.35	1.07172	0.08776		0.35	1.06335	0.1297		0.35	1.07111	0.14941		0.35	1.06557	0.0136
			0.4	1.07172	0.08838		0.4	1.06335	0.13068		0.4	1.07111	0.15111		0.4	1.06557	0.01386
			0.45	1.07172	0.08899		0.45	1.06335	0.13165		0.45	1.07111	0.15281		0.45	1.06557	0.01413
			0.5	1.07172	0.08958		0.5	1.06335	0.13261		0.5	1.07111	0.1545		0.5	1.06557	0.01439
			0.55	1.07172	0.09015		0.55	1.06335	0.13356		0.55	1.07111	0.15618		0.55	1.06557	0.01466
			0.6	1.07172	0.09072		0.6	1.06335	0.1345		0.6	1.07111	0.15785		0.6	1.06557	0.01493
			0.65	1.07172	0.09127		0.65	1.06335	0.13543		0.65	1.07111	0.15952		0.65	1.06557	0.0152
			0.7	1.07172	0.0918		0.7	1.06335	0.13634		0.7	1.07111	0.16117		0.7	1.06557	0.01547
			0.75	1.07172	0.09232		0.75	1.06335	0.13724		0.75	1.07111	0.16281		0.75	1.06557	0.01575
			0.8	1.07172	0.09282		0.8	1.06335	0.13813		0.8	1.07111	0.16445		0.8	1.06557	0.01602
			0.85	1.07172	0.09331		0.85	1.06335	0.13901		0.85	1.07111	0.16607		0.85	1.06557	0.0163
			0.9	1.07172	0.09378		0.9	1.06335	0.13988		0.9	1.07111	0.16767		0.9	1.06557	0.01658
			0.95	1.07172	0.09423		0.95	1.06335	0.14073		0.95	1.07111	0.16926		0.95	1.06557	0.01686
			1	1.07172	0.09467		1	1.06335	0.14157		1	1.07111	0.17084		1	1.06557	0.01714
			1.05	1.07172	0.09509		1.05	1.06335	0.14239		1.05	1.07111	0.17241		1.05	1.06557	0.01742
			1.1	1.07172	0.09549		1.1	1.06335	0.1432		1.1	1.07111	0.17395		1.1	1.06557	0.0177
			1.15	1.07172	0.09588		1.15	1.06335	0.144		1.15	1.07111	0.17549		1.15	1.06557	0.01798
			1.2	1.07172	0.09625		1.2	1.06335	0.14478		1.2	1.07111	0.177		1.2	1.06557	0.01827
			1.25	1.07172	0.0966		1.25	1.06335	0.14554		1.25	1.07111	0.1785		1.25	1.06557	0.01855
			1.3	1.07172	0.09693		1.3	1.06335	0.14629		1.3	1.07111	0.17998		1.3	1.06557	0.01884
			1.35	1.07172	0.09725		1.35	1.06335	0.14703		1.35	1.07111	0.18144		1.35	1.06557	0.01912
			1.4	1.07172	0.09754		1.4	1.06335	0.14775		1.4	1.07111	0.18287		1.4	1.06557	0.0194
			1.45	1.07172	0.09782		1.45	1.06335	0.14845		1.45	1.07111	0.18429		1.45	1.06557	0.01969
			1.5	1.07172	0.09808		1.5	1.06335	0.14914		1.5	1.07111	0.18569		1.5	1.06557	0.01997
			1.55	1.07172	0.09831		1.55	1.06335	0.14981		1.55	1.07111	0.18707		1.55	1.06557	0.02026
			1.6	1.07172	0.09853		1.6	1.06335	0.15046		1.6	1.07111	0.18842		1.6	1.06557	0.02054
			1.65	1.07172	0.09873		1.65	1.06335	0.1511		1.65	1.07111	0.18975		1.65	1.06557	0.02082
			1.7	1.07172	0.09891		1.7	1.06335	0.15172		1.7	1.07111	0.19106		1.7	1.06557	0.02111
			1.75	1.07172	0.09907		1.75	1.06335	0.15232		1.75	1.07111	0.19234		1.75	1.06557	0.02139
			1.8	1.07172	0.09921		1.8	1.06335	0.1529		1.8	1.07111	0.1936		1.8	1.06557	0.02167
			1.85	1.07172	0.09933		1.85	1.06335	0.15347		1.85	1.07111	0.19483		1.85	1.06557	0.02195
			1.9	1.07172	0.09943		1.9	1.06335	0.15401		1.9	1.07111	0.19604		1.9	1.06557	0.02223
			1.95	1.07172	0.09951		1.95	1.06335	0.15454		1.95	1.07111	0.19722		1.95	1.06557	0.02251
			2	1.07172	0.09957		2	1.06335	0.15505		2	1.07111	0.19837		2	1.06557	0.02278
			2.05	1.07172	0.09961		2.05	1.06335	0.15554		2.05	1.07111	0.19949		2.05	1.06557	0.02306
			2.1	1.07172	0.09963		2.1	1.06335	0.15601		2.1	1.07111	0.20058		2.1	1.06557	0.02333
			2.15	1.07172	0.09963		2.15	1.06335	0.15646		2.15	1.07111	0.20165		2.15	1.06557	0.02361
			2.2	1.07172	0.09961		2.2	1.06335	0.1569		2.2	1.07111	0.20269		2.2	1.06557	0.02388
			2.25	1.07172	0.09957		2.25	1.06335	0.15731		2.25	1.07111	0.20369		2.25	1.06557	0.02415
			2.3	1.07172	0.0995		2.3	1.06335	0.1577		2.3	1.07111	0.20466		2.3	1.06557	0.02441
			2.35	1.07172	0.09942		2.35	1.06335	0.15808		2.35	1.07111	0.20561		2.35	1.06557	0.02468
			2.4	1.07172	0.09932		2.4	1.06335	0.15843		2.4	1.07111	0.20652		2.4	1.06557	0.02494
			2.45	1.07172	0.09919		2.45	1.06335	0.15876		2.45	1.07111	0.2074		2.45	1.06557	0.0252
			2.5	1.07172	0.09905		2.5	1.06335	0.15908		2.5	1.07111	0.20824		2.5	1.06557	0.02546
			2.55	1.07172	0.09888		2.55	1.06335	0.15937		2.55	1.07111	0.20906		2.55	1.06557	0.02571
			2.6	1.07172	0.0987		2.6	1.06335	0.15964		2.6	1.07111	0.20983		2.6	1.06557	0.02597
			2.65	1.07172	0.09849		2.65	1.06335	0.15989		2.65	1.07111	0.21058		2.65	1.06557	0.02622
			2.7	1.07172	0.09826		2.7	1.06335	0.16012		2.7	1.07111	0.21129		2.7	1.06557	0.02646
			2.75	1.07172	0.09802		2.75	1.06335	0.16033		2.75	1.07111	0.21196		2.75	1.06557	0.02671
			2.8	1.07172	0.09775		2.8	1.06335	0.16052		2.8	1.07111	0.2126		2.8	1.06557	0.02695
			2.85	1.07172	0.09746		2.85	1.06335	0.16068		2.85	1.07111	0.2132		2.85	1.06557	0.02718
			2.9	1.07172	0.09716		2.9	1.06335	0.16083		2.9	1.07111	0.21377		2.9	1.06557	0.02742
			2.95	1.07172	0.09683		2.95	1.06335	0.16095		2.95	1.07111	0.2143		2.95	1.06557	0.02765
			3	1.07172	0.09649		3	1.06335	0.16106		3	1.07111	0.2148		3	1.06557	0.02787
			3.05	1.07172	0.09612		3.05	1.06335	0.16114		3.05	1.07111	0.21525		3.05	1.06557	0.02809
			3.1	1.07172	0.09574		3.1	1.06335	0.1612		3.1	1.07111	0.21567		3.1	1.06557	0.02831
			3.15	1.07172	0.09533		3.15	1.06335	0.16124		3.15	1.07111	0.21605		3.15	1.06557	0.02853
			3.2	1.07172	0.09491		3.2	1.06335	0.16126		3.2	1.07111	0.21639		3.2	1.06557	0.02874
			3.25	1.07172	0.09447		3.25	1.06335	0.16125		3.25	1.07111	0.2167		3.25	1.06557	0.02894
			3.3	1.07172	0.09401		3.3	1.06335	0.16123		3.3	1.07111	0.21696		3.3	1.06557	0.02915
			3.35	1.07172	0.09353		3.35	1.06335	0.16118		3.35	1.07111	0.21719		3.35	1.06557	0.02934
			3.4	1.07172	0.09303		3.4	1.06335	0.16111		3.4	1.07111	0.21738		3.4	1.06557	0.02953
			3.45	1.07172	0.09252		3.45	1.06335	0.16102		3.45	1.07111	0.21753		3.45	1.06557	0.02972
			3.5	1.07172	0.09199		3.5	1.06335	0.16091		3.5	1.07111	0.21763		3.5	1.06557	0.02991
			3.55	1.07172	0.09144		3.55	1.06335	0.16078		3.55	1.07111	0.2177		3.55	1.06557	0.03008
			3.6	1.07172	0.09087		3.6	1.06335	0.16063		3.6	1.07111	0.21774		3.6	1.06557	0.03026
			3.65	1.07172	0.09029		3.65	1.06335	0.16045		3.65	1.07111	0.21773		3.65	1.06557	0.03043
			3.7	1.07172	0.08968		3.7	1.06335	0.16026		3.7	1.07111	0.21768		3.7	1.06557	0.03059
			3.75	1.07172	0.08907		3.75	1.06335	0.16004		3.75	1.07111	0.21759		3.75	1.06557	0.03075
			3.8	1.07172	0.08843		3.8	1.06335	0.15981		3.8	1.07111	0.21746		3.8	1.06557	0.0309
			3.85	1.07172	0.08778		3.85	1.06335	0.15955		3.85	1.07111	0.21729		3.85	1.06557	0.03105
			3.9	1.07172	0.08712		3.9	1.06335	0.15927		3.9	1.07111	0.21708		3.9	1.06557	0.03119
			3.95	1.07172	0.08644		3.95	1.06335	0.15897		3.95	1.07111	0.21684		3.95	1.06557	0.03132
			4	1.07172	0.08574		4	1.06335	0.15865		4	1.07111	0.21655		4	1.06557	0.03145
			4.05	1.07172	0.08503		4.05	1.06335	0.15831		4.05	1.07111	0.21622		4.05	1.06557	0.03158
			4.1	1.07172	0.08431		4.1	1.06335	0.15795		4.1	1.07111	0.21585		4.1	1.06557	0.0317
			4.15	1.07172	0.08357		4.15	1.06335	0.15757		4.15	1.07111	0.21545		4.15	1.06557	0.03181
			4.2	1.07172	0.08282		4.2	1.06335	0.15717		4.2	1.07111	0.215		4.2	1.06557	0.03192
			4.25	1.07172	0.08205		4.25	1.06335	0.15675		4.25	1.07111	0.21452		4.25	1.06557	0.03202
			4.3	1.07172	0.08127		4.3	1.06335	0.15631		4.3	1.07111	0.21399		4.3	1.06557	0.03211
			4.35	1.07172	0.08048		4.35	1.06335	0.15585		4.35	1.07111	0.21343		4.35	1.06557	0.0322
			4.4	1.07172	0.07967		4.4	1.06335	0.15537		4.4	1.07111	0.21283		4.4	1.06557	0.03228
			4.45	1.07172	0.07885		4.45	1.06335	0.15488		4.45	1.07111	0.21219		4.45	1.06557	0.03236
			4.5	1.07172	0.07802		4.5	1.06335	0.15436		4.5	1.07111	0.21151		4.5	1.06557	0.03243
			4.55	1.07172	0.07718		4.55	1.06335	0.15383		4.55	1.07111	0.21079		4.55	1.06557	0.03249
			4.6	1.07172	0.07633		4.6	1.06335	0.15327		4.6	1.07111	0.21004		4.6	1.06557	0.03255
			4.65	1.07172	0.07547		4.65	1.06335	0.1527		4.65	1.07111	0.20925		4.65	1.06557	0.0326
			4.7	1.07172	0.0746		4.7	1.06335	0.15211		4.7	1.07111	0.20842		4.7	1.06557	0.03265
			4.75	1.07172	0.07371		4.75	1.06335	0.15151		4.75	1.07111	0.20755		4.75	1.06557	0.03268
			4.8	1.07172	0.07282		4.8	1.06335	0.15088		4.8	1.07111	0.20665		4.8	1.06557	0.03272
			4.85	1.07172	0.07192		4.85	1.06335	0.15024		4.85	1.07111	0.20571		4.85	1.06557	0.03274
			4.9	1.07172	0.07101		4.9	1.06335	0.14958		4.9	1.07111	0.20474		4.9	1.06557	0.03276
			4.95	1.07172	0.07008		4.95	1.06335	0.14891		4.95	1.07111	0.20373		4.95	1.06557	0.03277
			5	1.07172	0.06916		5	1.06335	0.14821		5	1.07111	0.20269		5	1.06557	0.03278
			5.05	1.07172	0.06822		5.05	1.06335	0.1475		5.05	1.07111	0.20161		5.05	1.06557	0.03278
			5.1	1.07172	0.06728		5.1	1.06335	0.14678		5.1	1.07111	0.2005		5.1	1.06557	0.03277
			5.15	1.07172	0.06632		5.15	1.06335	0.14604		5.15	1.07111	0.19936		5.15	1.06557	0.03276
			5.2	1.07172	0.06537		5.2	1.06335	0.14529		5.2	1.07111	0.19818		5.2	1.06557	0.03274
			5.25	1.07172	0.0644		5.25	1.06335	0.14451		5.25	1.07111	0.19697		5.25	1.06557	0.03271
			5.3	1.07172	0.06343		5.3	1.06335	0.14373		5.3	1.07111	0.19573		5.3	1.06557	0.03268
			5.35	1.07172	0.06245		5.35	1.06335	0.14293		5.35	1.07111	0.19445		5.35	1.06557	0.03264
			5.4	1.07172	0.06147		5.4	1.06335	0.14212		5.4	1.07111	0.19315		5.4	1.06557	0.03259
			5.45	1.07172	0.06048		5.45	1.06335	0.14129		5.45	1.07111	0.19182		5.45	1.06557	0.03254
			5.5	1.07172	0.05949		5.5	1.06335	0.14045		5.5	1.07111	0.19045		5.5	1.06557	0.03248
			5.55	1.07172	0.0585		5.55	1.06335	0.13959		5.55	1.07111	0.18906		5.55	1.06557	0.03241
			5.6	1.07172	0.0575		5.6	1.06335	0.13872		5.6	1.07111	0.18764		5.6	1.06557	0.03234
			5.65	1.07172	0.05649		5.65	1.06335	0.13784		5.65	1.07111	0.18619		5.65	1.06557	0.03226
			5.7	1.07172	0.05549		5.7	1.06335	0.13695		5.7	1.07111	0.18471		5.7	1.06557	0.03218
			5.75	1.07172	0.05448		5.75	1.06335	0.13605		5.75	1.07111	0.18321		5.75	1.06557	0.03208
			5.8	1.07172	0.05347		5.8	1.06335	0.13513		5.8	1.07111	0.18168		5.8	1.06557	0.03199
			5.85	1.07172	0.05245		5.85	1.06335	0.1342		5.85	1.07111	0.18013		5.85	1.06557	0.03188
			5.9	1.07172	0.05144		5.9	1.06335	0.13327		5.9	1.07111	0.17855		5.9	1.06557	0.03177
			5.95	1.07172	0.05042		5.95	1.06335	0.13232		5.95	1.07111	0.17695		5.95	1.06557	0.03166
			6	1.07172	0.0494		6	1.06335	0.13136		6	1.07111	0.17532		6	1.06557	0.03154
			6.05	1.07172	0.04838		6.05	1.06335	0.13039		6.05	1.07111	0.17367		6.05	1.06557	0.03141
			6.1	1.07172	0.04736		6.1	1.06335	0.12941		6.1	1.07111	0.172		6.1	1.06557	0.03128
			6.15	1.07172	0.04634		6.15	1.06335	0.12842		6.15	1.07111	0.17031		6.15	1.06557	0.03114
			6.2	1.07172	0.04533		6.2	1.06335	0.12742		6.2	1.07111	0.1686		6.2	1.06557	0.03099
			6.25	1.07172	0.04431		6.25	1.06335	0.12642		6.25	1.07111	0.16687		6.25	1.06557	0.03084
			6.3	1.07172	0.04329		6.3	1.06335	0.12541		6.3	1.07111	0.16512		6.3	1.06557	0.03069
			6.35	1.07172	0.04228		6.35	1.06335	0.12438		6.35	1.07111	0.16335		6.35	1.06557	0.03052
			6.4	1.07172	0.04127		6.4	1.06335	0.12336		6.4	1.07111	0.16157		6.4	1.06557	0.03036
			6.45	1.07172	0.04026		6.45	1.06335	0.12232		6.45	1.07111	0.15977		6.45	1.06557	0.03019
			6.5	1.07172	0.03925		6.5	1.06335	0.12128		6.5	1.07111	0.15795		6.5	1.06557	0.03001
			6.55	1.07172	0.03825		6.55	1.06335	0.12023		6.55	1.07111	0.15612		6.55	1.06557	0.02983
			6.6	1.07172	0.03725		6.6	1.06335	0.11917		6.6	1.07111	0.15427		6.6	1.06557	0.02964
			6.65	1.07172	0.03626		6.65	1.06335	0.11811		6.65	1.07111	0.15241		6.65	1.06557	0.02945
			6.7	1.07172	0.03527		6.7	1.06335	0.11705		6.7	1.07111	0.15054		6.7	1.06557	0.02925
			6.75	1.07172	0.03428		6.75	1.06335	0.11597		6.75	1.07111	0.14865		6.75	1.06557	0.02905
			6.8	1.07172	0.0333		6.8	1.06335	0.1149		6.8	1.07111	0.14676		6.8	1.06557	0.02884
			6.85	1.07172	0.03233		6.85	1.06335	0.11382		6.85	1.07111	0.14485		6.85	1.06557	0.02863
			6.9	1.07172	0.03137		6.9	1.06335	0.11274		6.9	1.07111	0.14294		6.9	1.06557	0.02842
			6.95	1.07172	0.03041		6.95	1.06335	0.11165		6.95	1.07111	0.14101		6.95	1.06557	0.0282
			7	1.07172	0.02946		7	1.06335	0.11056		7	1.07111	0.13908		7	1.06557	0.02798
			7.05	1.07172	0.02852		7.05	1.06335	0.10946		7.05	1.07111	0.13714		7.05	1.06557	0.02775
			7.1	1.07172	0.02759		7.1	1.06335	0.10837		7.1	1.07111	0.1352		7.1	1.06557	0.02752
			7.15	1.07172	0.02666		7.15	1.06335	0.10727		7.15	1.07111	0.13325		7.15	1.06557	0.02729
			7.2	1.07172	0.02575		7.2	1.06335	0.10617		7.2	1.07111	0.13129		7.2	1.06557	0.02705
			7.25	1.07172	0.02486		7.25	1.06335	0.10507		7.25	1.07111	0.12934		7.25	1.06557	0.02681
			7.3	1.07172	0.02397		7.3	1.06335	0.10396		7.3	1.07111	0.12737		7.3	1.06557	0.02656
			7.35	1.07172	0.0231		7.35	1.06335	0.10286		7.35	1.07111	0.12541		7.35	1.06557	0.02632
			7.4	1.07172	0.02225		7.4	1.06335	0.10176		7.4	1.07111	0.12345		7.4	1.06557	0.02607
			7.45	1.07172	0.02141		7.45	1.06335	0.10065		7.45	1.07111	0.12148		7.45	1.06557	0.02581
			7.5	1.07172	0.02059		7.5	1.06335	0.09955		7.5	1.07111	0.11951		7.5	1.06557	0.02556
			7.55	1.07172	0.01979		7.55	1.06335	0.09844		7.55	1.07111	0.11755		7.55	1.06557	0.0253
			7.6	1.07172	0.01901		7.6	1.06335	0.09734		7.6	1.07111	0.11559		7.6	1.06557	0.02504
			7.65	1.07172	0.01825		7.65	1.06335	0.09624		7.65	1.07111	0.11363		7.65	1.06557	0.02478
			7.7	1.07172	0.01752		7.7	1.06335	0.09514		7.7	1.07111	0.11167		7.7	1.06557	0.02452
			7.75	1.07172	0.01682		7.75	1.06335	0.09404		7.75	1.07111	0.10972		7.75	1.06557	0.02425
			7.8	1.07172	0.01615		7.8	1.06335	0.09294		7.8	1.07111	0.10777		7.8	1.06557	0.02399
			7.85	1.07172	0.01551		7.85	1.06335	0.09185		7.85	1.07111	0.10583		7.85	1.06557	0.02372
			7.9	1.07172	0.01491		7.9	1.06335	0.09076		7.9	1.07111	0.1039		7.9	1.06557	0.02345
			7.95	1.07172	0.01435		7.95	1.06335	0.08967		7.95	1.07111	0.10197		7.95	1.06557	0.02318
			8	1.07172	0.01383		8	1.06335	0.08858		8	1.07111	0.10005		8	1.06557	0.02291
			8.05	1.07172	0.01336		8.05	1.06335	0.0875		8.05	1.07111	0.09814		8.05	1.06557	0.02264
			8.1	1.07172	0.01295		8.1	1.06335	0.08642		8.1	1.07111	0.09624		8.1	1.06557	0.02237
			8.15	1.07172	0.01258		8.15	1.06335	0.08534		8.15	1.07111	0.09435		8.15	1.06557	0.0221
			8.2	1.07172	0.01228		8.2	1.06335	0.08427		8.2	1.07111	0.09247		8.2	1.06557	0.02183
			8.25	1.07172	0.01204		8.25	1.06335	0.08321		8.25	1.07111	0.09061		8.25	1.06557	0.02155
			8.3	1.07172	0.01186		8.3	1.06335	0.08214		8.3	1.07111	0.08875		8.3	1.06557	0.02128
			8.35	1.07172	0.01174		8.35	1.06335	0.08109		8.35	1.07111	0.08691		8.35	1.06557	0.02101
			8.4	1.07172	0.01169		8.4	1.06335	0.08003		8.4	1.07111	0.08509		8.4	1.06557	0.02074
			8.45	1.07172	0.0117		8.45	1.06335	0.07899		8.45	1.07111	0.08328		8.45	1.06557	0.02048
			8.5	1.07172	0.01178		8.5	1.06335	0.07795		8.5	1.07111	0.08148		8.5	1.06557	0.02021
			8.55	1.07172	0.01191		8.55	1.06335	0.07691		8.55	1.07111	0.07971		8.55	1.06557	0.01994
			8.6	1.07172	0.0121		8.6	1.06335	0.07588		8.6	1.07111	0.07795		8.6	1.06557	0.01968
			8.65	1.07172	0.01234		8.65	1.06335	0.07486		8.65	1.07111	0.07621		8.65	1.06557	0.01942
			8.7	1.07172	0.01262		8.7	1.06335	0.07385		8.7	1.07111	0.07449		8.7	1.06557	0.01916
			8.75	1.07172	0.01295		8.75	1.06335	0.07284		8.75	1.07111	0.07278		8.75	1.06557	0.01891
			8.8	1.07172	0.01331		8.8	1.06335	0.07184		8.8	1.07111	0.0711		8.8	1.06557	0.01865
			8.85	1.07172	0.0137		8.85	1.06335	0.07084		8.85	1.07111	0.06944		8.85	1.06557	0.0184
			8.9	1.07172	0.01412		8.9	1.06335	0.06985		8.9	1.07111	0.06781		8.9	1.06557	0.01815
			8.95	1.07172	0.01457		8.95	1.06335	0.06887		8.95	1.07111	0.06619		8.95	1.06557	0.01791
			9	1.07172	0.01503		9	1.06335	0.0679		9	1.07111	0.0646		9	1.06557	0.01767
			9.05	1.07172	0.01551		9.05	1.06335	0.06693		9.05	1.07111	0.06304		9.05	1.06557	0.01743
			9.1	1.07172	0.01601		9.1	1.06335	0.06598		9.1	1.07111	0.0615		9.1	1.06557	0.0172
			9.15	1.07172	0.01652		9.15	1.06335	0.06503		9.15	1.07111	0.05999		9.15	1.06557	0.01697
			9.2	1.07172	0.01703		9.2	1.06335	0.06409		9.2	1.07111	0.0585		9.2	1.06557	0.01675
			9.25	1.07172	0.01756		9.25	1.06335	0.06316		9.25	1.07111	0.05704		9.25	1.06557	0.01653
			9.3	1.07172	0.01809		9.3	1.06335	0.06223		9.3	1.07111	0.05562		9.3	1.06557	0.01632
			9.35	1.07172	0.01862		9.35	1.06335	0.06132		9.35	1.07111	0.05422		9.35	1.06557	0.01611
			9.4	1.07172	0.01915		9.4	1.06335	0.06041		9.4	1.07111	0.05285		9.4	1.06557	0.01591
			9.45	1.07172	0.01969		9.45	1.06335	0.05951		9.45	1.07111	0.05152		9.45	1.06557	0.01571
			9.5	1.07172	0.02022		9.5	1.06335	0.05862		9.5	1.07111	0.05022		9.5	1.06557	0.01552
			9.55	1.07172	0.02076		9.55	1.06335	0.05775		9.55	1.07111	0.04895		9.55	1.06557	0.01534
			9.6	1.07172	0.02129		9.6	1.06335	0.05688		9.6	1.07111	0.04772		9.6	1.06557	0.01516
			9.65	1.07172	0.02182		9.65	1.06335	0.05601		9.65	1.07111	0.04652		9.65	1.06557	0.01499
			9.7	1.07172	0.02234		9.7	1.06335	0.05516		9.7	1.07111	0.04536		9.7	1.06557	0.01483
			9.75	1.07172	0.02286		9.75	1.06335	0.05432		9.75	1.07111	0.04423		9.75	1.06557	0.01467
			9.8	1.07172	0.02338		9.8	1.06335	0.05349		9.8	1.07111	0.04315		9.8	1.06557	0.01452
			9.85	1.07172	0.02389		9.85	1.06335	0.05267		9.85	1.07111	0.0421		9.85	1.06557	0.01438
			9.9	1.07172	0.02439		9.9	1.06335	0.05185		9.9	1.07111	0.04109		9.9	1.06557	0.01424
			9.95	1.07172	0.02489		9.95	1.06335	0.05105		9.95	1.07111	0.04013		9.95	1.06557	0.01412
			10	1.07172	0.02538		10	1.06335	0.05025		10	1.07111	0.03921		10	1.06557	0.014
			10.05	1.07172	0.02587		10.05	1.06335	0.04947		10.05	1.07111	0.03832		10.05	1.06557	0.01388
			10.1	1.07172	0.02634		10.1	1.06335	0.0487		10.1	1.07111	0.03749		10.1	1.06557	0.01378
			10.15	1.07172	0.02681		10.15	1.06335	0.04793		10.15	1.07111	0.03669		10.15	1.06557	0.01368
			10.2	1.07172	0.02727		10.2	1.06335	0.04718		10.2	1.07111	0.03594		10.2	1.06557	0.01359
			10.25	1.07172	0.02773		10.25	1.06335	0.04643		10.25	1.07111	0.03524		10.25	1.06557	0.01351
			10.3	1.07172	0.02817		10.3	1.06335	0.0457		10.3	1.07111	0.03458		10.3	1.06557	0.01344
			10.35	1.07172	0.02861		10.35	1.06335	0.04497		10.35	1.07111	0.03396		10.35	1.06557	0.01337
			10.4	1.07172	0.02903		10.4	1.06335	0.04426		10.4	1.07111	0.03339		10.4	1.06557	0.01331
			10.45	1.07172	0.02945		10.45	1.06335	0.04355		10.45	1.07111	0.03286		10.45	1.06557	0.01326
			10.5	1.07172	0.02986		10.5	1.06335	0.04286		10.5	1.07111	0.03238		10.5	1.06557	0.01322
			10.55	1.07172	0.03026		10.55	1.06335	0.04217		10.55	1.07111	0.03194		10.55	1.06557	0.01318
			10.6	1.07172	0.03065		10.6	1.06335	0.0415		10.6	1.07111	0.03155		10.6	1.06557	0.01315
			10.65	1.07172	0.03103		10.65	1.06335	0.04083		10.65	1.07111	0.0312		10.65	1.06557	0.01313
			10.7	1.07172	0.0314		10.7	1.06335	0.04018		10.7	1.07111	0.03088		10.7	1.06557	0.01311
			10.75	1.07172	0.03176		10.75	1.06335	0.03953		10.75	1.07111	0.03061		10.75	1.06557	0.01311
			10.8	1.07172	0.03211		10.8	1.06335	0.0389		10.8	1.07111	0.03038		10.8	1.06557	0.0131
			10.85	1.07172	0.03246		10.85	1.06335	0.03827		10.85	1.07111	0.03019		10.85	1.06557	0.01311
			10.9	1.07172	0.03279		10.9	1.06335	0.03765		10.9	1.07111	0.03003		10.9	1.06557	0.01311
			10.95	1.07172	0.03311		10.95	1.06335	0.03705		10.95	1.07111	0.0299		10.95	1.06557	0.01313
			11	1.07172	0.03342		11	1.06335	0.03645		11	1.07111	0.02981		11	1.06557	0.01315
			11.05	1.07172	0.03372		11.05	1.06335	0.03586		11.05	1.07111	0.02975		11.05	1.06557	0.01317
			11.1	1.07172	0.03402		11.1	1.06335	0.03528		11.1	1.07111	0.02971		11.1	1.06557	0.0132
			11.15	1.07172	0.0343		11.15	1.06335	0.03471		11.15	1.07111	0.0297		11.15	1.06557	0.01324
			11.2	1.07172	0.03457		11.2	1.06335	0.03415		11.2	1.07111	0.02972		11.2	1.06557	0.01328
			11.25	1.07172	0.03483		11.25	1.06335	0.0336		11.25	1.07111	0.02976		11.25	1.06557	0.01332
			11.3	1.07172	0.03508		11.3	1.06335	0.03306		11.3	1.07111	0.02982		11.3	1.06557	0.01337
			11.35	1.07172	0.03532		11.35	1.06335	0.03253		11.35	1.07111	0.0299		11.35	1.06557	0.01341
			11.4	1.07172	0.03556		11.4	1.06335	0.03201		11.4	1.07111	0.02999		11.4	1.06557	0.01347
			11.45	1.07172	0.03578		11.45	1.06335	0.03149		11.45	1.07111	0.0301		11.45	1.06557	0.01352
			11.5	1.07172	0.03599		11.5	1.06335	0.03099		11.5	1.07111	0.03022		11.5	1.06557	0.01358
			11.55	1.07172	0.03619		11.55	1.06335	0.03049		11.55	1.07111	0.03035		11.55	1.06557	0.01364
			11.6	1.07172	0.03638		11.6	1.06335	0.03		11.6	1.07111	0.0305		11.6	1.06557	0.0137
			11.65	1.07172	0.03656		11.65	1.06335	0.02952		11.65	1.07111	0.03065		11.65	1.06557	0.01377
			11.7	1.07172	0.03673		11.7	1.06335	0.02905		11.7	1.07111	0.0308		11.7	1.06557	0.01383
			11.75	1.07172	0.03689		11.75	1.06335	0.02859		11.75	1.07111	0.03097		11.75	1.06557	0.0139
			11.8	1.07172	0.03704		11.8	1.06335	0.02813		11.8	1.07111	0.03113		11.8	1.06557	0.01397
			11.85	1.07172	0.03718		11.85	1.06335	0.02769		11.85	1.07111	0.0313		11.85	1.06557	0.01403
			11.9	1.07172	0.03731		11.9	1.06335	0.02725		11.9	1.07111	0.03147		11.9	1.06557	0.0141
			11.95	1.07172	0.03743		11.95	1.06335	0.02682		11.95	1.07111	0.03164		11.95	1.06557	0.01417
			12	1.07172	0.03754		12	1.06335	0.02639		12	1.07111	0.03181		12	1.06557	0.01424
			12.05	1.07172	0.03764		12.05	1.06335	0.02598		12.05	1.07111	0.03198		12.05	1.06557	0.01431
			12.1	1.07172	0.03773		12.1	1.06335	0.02557		12.1	1.07111	0.03215		12.1	1.06557	0.01438
			12.15	1.07172	0.03781		12.15	1.06335	0.02517		12.15	1.07111	0.03231		12.15	1.06557	0.01445
			12.2	1.07172	0.03788		12.2	1.06335	0.02478		12.2	1.07111	0.03247		12.2	1.06557	0.01452
			12.25	1.07172	0.03795		12.25	1.06335	0.02439		12.25	1.07111	0.03263		12.25	1.06557	0.01458
			12.3	1.07172	0.038		12.3	1.06335	0.02401		12.3	1.07111	0.03278		12.3	1.06557	0.01465
			12.35	1.07172	0.03804		12.35	1.06335	0.02364		12.35	1.07111	0.03293		12.35	1.06557	0.01472
			12.4	1.07172	0.03807		12.4	1.06335	0.02327		12.4	1.07111	0.03307		12.4	1.06557	0.01478
			12.45	1.07172	0.0381		12.45	1.06335	0.02291		12.45	1.07111	0.0332		12.45	1.06557	0.01484
			12.5	1.07172	0.03811		12.5	1.06335	0.02256		12.5	1.07111	0.03332		12.5	1.06557	0.0149
			12.55	1.07172	0.03812		12.55	1.06335	0.02221		12.55	1.07111	0.03344		12.55	1.06557	0.01496
			12.6	1.07172	0.03812		12.6	1.06335	0.02187		12.6	1.07111	0.03356		12.6	1.06557	0.01502
			12.65	1.07172	0.03811		12.65	1.06335	0.02154		12.65	1.07111	0.03366		12.65	1.06557	0.01508
			12.7	1.07172	0.03809		12.7	1.06335	0.02121		12.7	1.07111	0.03375		12.7	1.06557	0.01513
			12.75	1.07172	0.03806		12.75	1.06335	0.02089		12.75	1.07111	0.03384		12.75	1.06557	0.01518
			12.8	1.07172	0.03802		12.8	1.06335	0.02057		12.8	1.07111	0.03392		12.8	1.06557	0.01523
			12.85	1.07172	0.03797		12.85	1.06335	0.02026		12.85	1.07111	0.03399		12.85	1.06557	0.01528
			12.9	1.07172	0.03792		12.9	1.06335	0.01996		12.9	1.07111	0.03405		12.9	1.06557	0.01533
			12.95	1.07172	0.03785		12.95	1.06335	0.01966		12.95	1.07111	0.03411		12.95	1.06557	0.01537
			13	1.07172	0.03778		13	1.06335	0.01936		13	1.07111	0.03415		13	1.06557	0.01541
			13.05	1.07172	0.0377		13.05	1.06335	0.01908		13.05	1.07111	0.03418		13.05	1.06557	0.01545
			13.1	1.07172	0.03762		13.1	1.06335	0.01879		13.1	1.07111	0.03421		13.1	1.06557	0.01548
			13.15	1.07172	0.03752		13.15	1.06335	0.01851		13.15	1.07111	0.03423		13.15	1.06557	0.01552
			13.2	1.07172	0.03742		13.2	1.06335	0.01824		13.2	1.07111	0.03424		13.2	1.06557	0.01555
			13.25	1.07172	0.03731		13.25	1.06335	0.01797		13.25	1.07111	0.03423		13.25	1.06557	0.01558
			13.3	1.07172	0.03719		13.3	1.06335	0.0177		13.3	1.07111	0.03422		13.3	1.06557	0.0156
			13.35	1.07172	0.03706		13.35	1.06335	0.01744		13.35	1.07111	0.03421		13.35	1.06557	0.01562
			13.4	1.07172	0.03693		13.4	1.06335	0.01719		13.4	1.07111	0.03418		13.4	1.06557	0.01564
			13.45	1.07172	0.03679		13.45	1.06335	0.01694		13.45	1.07111	0.03414		13.45	1.06557	0.01566
			13.5	1.07172	0.03664		13.5	1.06335	0.01669		13.5	1.07111	0.0341		13.5	1.06557	0.01567
			13.55	1.07172	0.03649		13.55	1.06335	0.01644		13.55	1.07111	0.03404		13.55	1.06557	0.01569
			13.6	1.07172	0.03633		13.6	1.06335	0.01621		13.6	1.07111	0.03398		13.6	1.06557	0.01569
			13.65	1.07172	0.03616		13.65	1.06335	0.01597		13.65	1.07111	0.03391		13.65	1.06557	0.0157
			13.7	1.07172	0.03599		13.7	1.06335	0.01574		13.7	1.07111	0.03383		13.7	1.06557	0.0157
			13.75	1.07172	0.03581		13.75	1.06335	0.01551		13.75	1.07111	0.03374		13.75	1.06557	0.0157
			13.8	1.07172	0.03562		13.8	1.06335	0.01528		13.8	1.07111	0.03364		13.8	1.06557	0.0157
			13.85	1.07172	0.03543		13.85	1.06335	0.01506		13.85	1.07111	0.03354		13.85	1.06557	0.01569
			13.9	1.07172	0.03523		13.9	1.06335	0.01485		13.9	1.07111	0.03343		13.9	1.06557	0.01568
			13.95	1.07172	0.03503		13.95	1.06335	0.01463		13.95	1.07111	0.03331		13.95	1.06557	0.01567
			14	1.07172	0.03482		14	1.06335	0.01442		14	1.07111	0.03318		14	1.06557	0.01566
			14.05	1.07172	0.0346		14.05	1.06335	0.01421		14.05	1.07111	0.03304		14.05	1.06557	0.01564
			14.1	1.07172	0.03438		14.1	1.06335	0.01401		14.1	1.07111	0.0329		14.1	1.06557	0.01562
			14.15	1.07172	0.03416		14.15	1.06335	0.01381		14.15	1.07111	0.03275		14.15	1.06557	0.01559
			14.2	1.07172	0.03393		14.2	1.06335	0.01361		14.2	1.07111	0.0326		14.2	1.06557	0.01557
			14.25	1.07172	0.03369		14.25	1.06335	0.01341		14.25	1.07111	0.03243		14.25	1.06557	0.01554
			14.3	1.07172	0.03345		14.3	1.06335	0.01322		14.3	1.07111	0.03226		14.3	1.06557	0.01551
			14.35	1.07172	0.0332		14.35	1.06335	0.01303		14.35	1.07111	0.03209		14.35	1.06557	0.01547
			14.4	1.07172	0.03296		14.4	1.06335	0.01284		14.4	1.07111	0.0319		14.4	1.06557	0.01543
			14.45	1.07172	0.0327		14.45	1.06335	0.01265		14.45	1.07111	0.03172		14.45	1.06557	0.01539
			14.5	1.07172	0.03244		14.5	1.06335	0.01247		14.5	1.07111	0.03152		14.5	1.06557	0.01535
			14.55	1.07172	0.03218		14.55	1.06335	0.01229		14.55	1.07111	0.03132		14.55	1.06557	0.0153
			14.6	1.07172	0.03191		14.6	1.06335	0.01211		14.6	1.07111	0.03111		14.6	1.06557	0.01525
			14.65	1.07172	0.03164		14.65	1.06335	0.01194		14.65	1.07111	0.0309		14.65	1.06557	0.0152
			14.7	1.07172	0.03137		14.7	1.06335	0.01176		14.7	1.07111	0.03068		14.7	1.06557	0.01515
			14.75	1.07172	0.03109		14.75	1.06335	0.01159		14.75	1.07111	0.03046		14.75	1.06557	0.01509
			14.8	1.07172	0.03081		14.8	1.06335	0.01142		14.8	1.07111	0.03023		14.8	1.06557	0.01503
			14.85	1.07172	0.03053		14.85	1.06335	0.01126		14.85	1.07111	0.03		14.85	1.06557	0.01497
			14.9	1.07172	0.03024		14.9	1.06335	0.01109		14.9	1.07111	0.02977		14.9	1.06557	0.01491
			14.95	1.07172	0.02995		14.95	1.06335	0.01093		14.95	1.07111	0.02953		14.95	1.06557	0.01484
			15	1.07172	0.02966		15	1.06335	0.01077		15	1.07111	0.02928		15	1.06557	0.01477
			0	1.08965	0.08704		0	1.07918	0.12646		0	1.08889	0.14074		0	1.08197	0.0126
			0.05	1.08965	0.08783		0.05	1.07918	0.12758		0.05	1.08889	0.14259		0.05	1.08197	0.01286
			0.1	1.08965	0.08861		0.1	1.07918	0.12869		0.1	1.08889	0.14444		0.1	1.08197	0.01313
			0.15	1.08965	0.08937		0.15	1.07918	0.12979		0.15	1.08889	0.14628		0.15	1.08197	0.0134
			0.2	1.08965	0.09013		0.2	1.07918	0.13089		0.2	1.08889	0.14813		0.2	1.08197	0.01368
			0.25	1.08965	0.09087		0.25	1.07918	0.13197		0.25	1.08889	0.14997		0.25	1.08197	0.01395
			0.3	1.08965	0.09161		0.3	1.07918	0.13305		0.3	1.08889	0.1518		0.3	1.08197	0.01423
			0.35	1.08965	0.09232		0.35	1.07918	0.13411		0.35	1.08889	0.15363		0.35	1.08197	0.01451
			0.4	1.08965	0.09303		0.4	1.07918	0.13517		0.4	1.08889	0.15546		0.4	1.08197	0.01479
			0.45	1.08965	0.09372		0.45	1.07918	0.13622		0.45	1.08889	0.15728		0.45	1.08197	0.01508
			0.5	1.08965	0.0944		0.5	1.07918	0.13725		0.5	1.08889	0.15909		0.5	1.08197	0.01536
			0.55	1.08965	0.09506		0.55	1.07918	0.13828		0.55	1.08889	0.16089		0.55	1.08197	0.01565
			0.6	1.08965	0.09571		0.6	1.07918	0.13929		0.6	1.08889	0.16269		0.6	1.08197	0.01594
			0.65	1.08965	0.09634		0.65	1.07918	0.14029		0.65	1.08889	0.16447		0.65	1.08197	0.01624
			0.7	1.08965	0.09696		0.7	1.07918	0.14128		0.7	1.08889	0.16625		0.7	1.08197	0.01653
			0.75	1.08965	0.09756		0.75	1.07918	0.14226		0.75	1.08889	0.16802		0.75	1.08197	0.01683
			0.8	1.08965	0.09814		0.8	1.07918	0.14323		0.8	1.08889	0.16977		0.8	1.08197	0.01712
			0.85	1.08965	0.09871		0.85	1.07918	0.14418		0.85	1.08889	0.17152		0.85	1.08197	0.01742
			0.9	1.08965	0.09926		0.9	1.07918	0.14512		0.9	1.08889	0.17325		0.9	1.08197	0.01772
			0.95	1.08965	0.09979		0.95	1.07918	0.14604		0.95	1.08889	0.17496		0.95	1.08197	0.01802
			1	1.08965	0.1003		1	1.07918	0.14695		1	1.08889	0.17667		1	1.08197	0.01833
			1.05	1.08965	0.1008		1.05	1.07918	0.14785		1.05	1.08889	0.17835		1.05	1.08197	0.01863
			1.1	1.08965	0.10127		1.1	1.07918	0.14873		1.1	1.08889	0.18002		1.1	1.08197	0.01893
			1.15	1.08965	0.10173		1.15	1.07918	0.14959		1.15	1.08889	0.18168		1.15	1.08197	0.01924
			1.2	1.08965	0.10217		1.2	1.07918	0.15044		1.2	1.08889	0.18332		1.2	1.08197	0.01954
			1.25	1.08965	0.10259		1.25	1.07918	0.15128		1.25	1.08889	0.18494		1.25	1.08197	0.01985
			1.3	1.08965	0.10299		1.3	1.07918	0.1521		1.3	1.08889	0.18654		1.3	1.08197	0.02016
			1.35	1.08965	0.10337		1.35	1.07918	0.1529		1.35	1.08889	0.18812		1.35	1.08197	0.02046
			1.4	1.08965	0.10373		1.4	1.07918	0.15369		1.4	1.08889	0.18968		1.4	1.08197	0.02077
			1.45	1.08965	0.10407		1.45	1.07918	0.15446		1.45	1.08889	0.19122		1.45	1.08197	0.02108
			1.5	1.08965	0.10439		1.5	1.07918	0.15521		1.5	1.08889	0.19273		1.5	1.08197	0.02139
			1.55	1.08965	0.10468		1.55	1.07918	0.15594		1.55	1.08889	0.19423		1.55	1.08197	0.02169
			1.6	1.08965	0.10496		1.6	1.07918	0.15666		1.6	1.08889	0.1957		1.6	1.08197	0.022
			1.65	1.08965	0.10521		1.65	1.07918	0.15735		1.65	1.08889	0.19715		1.65	1.08197	0.02231
			1.7	1.08965	0.10545		1.7	1.07918	0.15803		1.7	1.08889	0.19857		1.7	1.08197	0.02261
			1.75	1.08965	0.10566		1.75	1.07918	0.1587		1.75	1.08889	0.19997		1.75	1.08197	0.02292
			1.8	1.08965	0.10585		1.8	1.07918	0.15934		1.8	1.08889	0.20134		1.8	1.08197	0.02322
			1.85	1.08965	0.10601		1.85	1.07918	0.15996		1.85	1.08889	0.20268		1.85	1.08197	0.02352
			1.9	1.08965	0.10616		1.9	1.07918	0.16056		1.9	1.08889	0.204		1.9	1.08197	0.02383
			1.95	1.08965	0.10628		1.95	1.07918	0.16115		1.95	1.08889	0.20529		1.95	1.08197	0.02413
			2	1.08965	0.10638		2	1.07918	0.16171		2	1.08889	0.20655		2	1.08197	0.02442
			2.05	1.08965	0.10646		2.05	1.07918	0.16225		2.05	1.08889	0.20778		2.05	1.08197	0.02472
			2.1	1.08965	0.10651		2.1	1.07918	0.16278		2.1	1.08889	0.20898		2.1	1.08197	0.02502
			2.15	1.08965	0.10654		2.15	1.07918	0.16328		2.15	1.08889	0.21015		2.15	1.08197	0.02531
			2.2	1.08965	0.10655		2.2	1.07918	0.16376		2.2	1.08889	0.21128		2.2	1.08197	0.0256
			2.25	1.08965	0.10654		2.25	1.07918	0.16422		2.25	1.08889	0.21239		2.25	1.08197	0.02589
			2.3	1.08965	0.1065		2.3	1.07918	0.16466		2.3	1.08889	0.21346		2.3	1.08197	0.02618
			2.35	1.08965	0.10644		2.35	1.07918	0.16508		2.35	1.08889	0.2145		2.35	1.08197	0.02647
			2.4	1.08965	0.10636		2.4	1.07918	0.16548		2.4	1.08889	0.21551		2.4	1.08197	0.02675
			2.45	1.08965	0.10625		2.45	1.07918	0.16586		2.45	1.08889	0.21648		2.45	1.08197	0.02703
			2.5	1.08965	0.10612		2.5	1.07918	0.16621		2.5	1.08889	0.21742		2.5	1.08197	0.02731
			2.55	1.08965	0.10597		2.55	1.07918	0.16654		2.55	1.08889	0.21832		2.55	1.08197	0.02758
			2.6	1.08965	0.1058		2.6	1.07918	0.16685		2.6	1.08889	0.21918		2.6	1.08197	0.02785
			2.65	1.08965	0.1056		2.65	1.07918	0.16714		2.65	1.08889	0.22001		2.65	1.08197	0.02812
			2.7	1.08965	0.10538		2.7	1.07918	0.16741		2.7	1.08889	0.2208		2.7	1.08197	0.02839
			2.75	1.08965	0.10513		2.75	1.07918	0.16765		2.75	1.08889	0.22156		2.75	1.08197	0.02865
			2.8	1.08965	0.10487		2.8	1.07918	0.16787		2.8	1.08889	0.22227		2.8	1.08197	0.0289
			2.85	1.08965	0.10458		2.85	1.07918	0.16807		2.85	1.08889	0.22295		2.85	1.08197	0.02916
			2.9	1.08965	0.10427		2.9	1.07918	0.16824		2.9	1.08889	0.22359		2.9	1.08197	0.02941
			2.95	1.08965	0.10393		2.95	1.07918	0.1684		2.95	1.08889	0.22419		2.95	1.08197	0.02965
			3	1.08965	0.10358		3	1.07918	0.16853		3	1.08889	0.22475		3	1.08197	0.0299
			3.05	1.08965	0.1032		3.05	1.07918	0.16863		3.05	1.08889	0.22527		3.05	1.08197	0.03013
			3.1	1.08965	0.1028		3.1	1.07918	0.16872		3.1	1.08889	0.22575		3.1	1.08197	0.03037
			3.15	1.08965	0.10237		3.15	1.07918	0.16878		3.15	1.08889	0.2262		3.15	1.08197	0.03059
			3.2	1.08965	0.10193		3.2	1.07918	0.16882		3.2	1.08889	0.2266		3.2	1.08197	0.03082
			3.25	1.08965	0.10146		3.25	1.07918	0.16883		3.25	1.08889	0.22695		3.25	1.08197	0.03103
			3.3	1.08965	0.10098		3.3	1.07918	0.16882		3.3	1.08889	0.22727		3.3	1.08197	0.03125
			3.35	1.08965	0.10047		3.35	1.07918	0.16879		3.35	1.08889	0.22755		3.35	1.08197	0.03146
			3.4	1.08965	0.09994		3.4	1.07918	0.16874		3.4	1.08889	0.22778		3.4	1.08197	0.03166
			3.45	1.08965	0.09939		3.45	1.07918	0.16866		3.45	1.08889	0.22798		3.45	1.08197	0.03186
			3.5	1.08965	0.09882		3.5	1.07918	0.16856		3.5	1.08889	0.22813		3.5	1.08197	0.03205
			3.55	1.08965	0.09823		3.55	1.07918	0.16844		3.55	1.08889	0.22824		3.55	1.08197	0.03224
			3.6	1.08965	0.09762		3.6	1.07918	0.1683		3.6	1.08889	0.2283		3.6	1.08197	0.03242
			3.65	1.08965	0.09699		3.65	1.07918	0.16813		3.65	1.08889	0.22833		3.65	1.08197	0.03259
			3.7	1.08965	0.09634		3.7	1.07918	0.16794		3.7	1.08889	0.22831		3.7	1.08197	0.03276
			3.75	1.08965	0.09567		3.75	1.07918	0.16773		3.75	1.08889	0.22825		3.75	1.08197	0.03293
			3.8	1.08965	0.09498		3.8	1.07918	0.16749		3.8	1.08889	0.22814		3.8	1.08197	0.03308
			3.85	1.08965	0.09427		3.85	1.07918	0.16724		3.85	1.08889	0.228		3.85	1.08197	0.03323
			3.9	1.08965	0.09355		3.9	1.07918	0.16696		3.9	1.08889	0.22781		3.9	1.08197	0.03338
			3.95	1.08965	0.0928		3.95	1.07918	0.16665		3.95	1.08889	0.22758		3.95	1.08197	0.03352
			4	1.08965	0.09204		4	1.07918	0.16633		4	1.08889	0.2273		4	1.08197	0.03365
			4.05	1.08965	0.09127		4.05	1.07918	0.16598		4.05	1.08889	0.22699		4.05	1.08197	0.03377
			4.1	1.08965	0.09047		4.1	1.07918	0.16562		4.1	1.08889	0.22663		4.1	1.08197	0.03389
			4.15	1.08965	0.08966		4.15	1.07918	0.16523		4.15	1.08889	0.22623		4.15	1.08197	0.034
			4.2	1.08965	0.08883		4.2	1.07918	0.16482		4.2	1.08889	0.22579		4.2	1.08197	0.03411
			4.25	1.08965	0.08799		4.25	1.07918	0.16439		4.25	1.08889	0.2253		4.25	1.08197	0.03421
			4.3	1.08965	0.08713		4.3	1.07918	0.16393		4.3	1.08889	0.22478		4.3	1.08197	0.0343
			4.35	1.08965	0.08626		4.35	1.07918	0.16346		4.35	1.08889	0.22421		4.35	1.08197	0.03438
			4.4	1.08965	0.08537		4.4	1.07918	0.16297		4.4	1.08889	0.2236		4.4	1.08197	0.03446
			4.45	1.08965	0.08446		4.45	1.07918	0.16245		4.45	1.08889	0.22295		4.45	1.08197	0.03453
			4.5	1.08965	0.08355		4.5	1.07918	0.16192		4.5	1.08889	0.22226		4.5	1.08197	0.03459
			4.55	1.08965	0.08261		4.55	1.07918	0.16136		4.55	1.08889	0.22153		4.55	1.08197	0.03465
			4.6	1.08965	0.08167		4.6	1.07918	0.16079		4.6	1.08889	0.22076		4.6	1.08197	0.0347
			4.65	1.08965	0.08071		4.65	1.07918	0.1602		4.65	1.08889	0.21995		4.65	1.08197	0.03474
			4.7	1.08965	0.07974		4.7	1.07918	0.15958		4.7	1.08889	0.2191		4.7	1.08197	0.03477
			4.75	1.08965	0.07876		4.75	1.07918	0.15895		4.75	1.08889	0.21821		4.75	1.08197	0.0348
			4.8	1.08965	0.07776		4.8	1.07918	0.1583		4.8	1.08889	0.21729		4.8	1.08197	0.03482
			4.85	1.08965	0.07676		4.85	1.07918	0.15763		4.85	1.08889	0.21632		4.85	1.08197	0.03483
			4.9	1.08965	0.07574		4.9	1.07918	0.15694		4.9	1.08889	0.21532		4.9	1.08197	0.03483
			4.95	1.08965	0.07471		4.95	1.07918	0.15624		4.95	1.08889	0.21428		4.95	1.08197	0.03483
			5	1.08965	0.07367		5	1.07918	0.15551		5	1.08889	0.2132		5	1.08197	0.03482
			5.05	1.08965	0.07262		5.05	1.07918	0.15477		5.05	1.08889	0.21209		5.05	1.08197	0.0348
			5.1	1.08965	0.07157		5.1	1.07918	0.15401		5.1	1.08889	0.21094		5.1	1.08197	0.03477
			5.15	1.08965	0.0705		5.15	1.07918	0.15324		5.15	1.08889	0.20975		5.15	1.08197	0.03474
			5.2	1.08965	0.06942		5.2	1.07918	0.15245		5.2	1.08889	0.20853		5.2	1.08197	0.03469
			5.25	1.08965	0.06834		5.25	1.07918	0.15164		5.25	1.08889	0.20728		5.25	1.08197	0.03465
			5.3	1.08965	0.06725		5.3	1.07918	0.15082		5.3	1.08889	0.206		5.3	1.08197	0.03459
			5.35	1.08965	0.06615		5.35	1.07918	0.14998		5.35	1.08889	0.20468		5.35	1.08197	0.03453
			5.4	1.08965	0.06504		5.4	1.07918	0.14913		5.4	1.08889	0.20332		5.4	1.08197	0.03445
			5.45	1.08965	0.06393		5.45	1.07918	0.14826		5.45	1.08889	0.20194		5.45	1.08197	0.03437
			5.5	1.08965	0.06281		5.5	1.07918	0.14738		5.5	1.08889	0.20053		5.5	1.08197	0.03429
			5.55	1.08965	0.06169		5.55	1.07918	0.14648		5.55	1.08889	0.19908		5.55	1.08197	0.03419
			5.6	1.08965	0.06055		5.6	1.07918	0.14557		5.6	1.08889	0.19761		5.6	1.08197	0.03409
			5.65	1.08965	0.05942		5.65	1.07918	0.14464		5.65	1.08889	0.19611		5.65	1.08197	0.03398
			5.7	1.08965	0.05828		5.7	1.07918	0.14371		5.7	1.08889	0.19458		5.7	1.08197	0.03387
			5.75	1.08965	0.05713		5.75	1.07918	0.14276		5.75	1.08889	0.19302		5.75	1.08197	0.03375
			5.8	1.08965	0.05598		5.8	1.07918	0.1418		5.8	1.08889	0.19143		5.8	1.08197	0.03362
			5.85	1.08965	0.05483		5.85	1.07918	0.14082		5.85	1.08889	0.18982		5.85	1.08197	0.03348
			5.9	1.08965	0.05367		5.9	1.07918	0.13984		5.9	1.08889	0.18819		5.9	1.08197	0.03333
			5.95	1.08965	0.05252		5.95	1.07918	0.13884		5.95	1.08889	0.18653		5.95	1.08197	0.03318
			6	1.08965	0.05135		6	1.07918	0.13783		6	1.08889	0.18484		6	1.08197	0.03302
			6.05	1.08965	0.05019		6.05	1.07918	0.13681		6.05	1.08889	0.18314		6.05	1.08197	0.03286
			6.1	1.08965	0.04902		6.1	1.07918	0.13578		6.1	1.08889	0.18141		6.1	1.08197	0.03269
			6.15	1.08965	0.04786		6.15	1.07918	0.13475		6.15	1.08889	0.17966		6.15	1.08197	0.03251
			6.2	1.08965	0.04669		6.2	1.07918	0.1337		6.2	1.08889	0.17789		6.2	1.08197	0.03232
			6.25	1.08965	0.04552		6.25	1.07918	0.13264		6.25	1.08889	0.1761		6.25	1.08197	0.03213
			6.3	1.08965	0.04435		6.3	1.07918	0.13158		6.3	1.08889	0.17429		6.3	1.08197	0.03193
			6.35	1.08965	0.04318		6.35	1.07918	0.1305		6.35	1.08889	0.17246		6.35	1.08197	0.03173
			6.4	1.08965	0.04201		6.4	1.07918	0.12942		6.4	1.08889	0.17062		6.4	1.08197	0.03152
			6.45	1.08965	0.04085		6.45	1.07918	0.12833		6.45	1.08889	0.16876		6.45	1.08197	0.0313
			6.5	1.08965	0.03968		6.5	1.07918	0.12724		6.5	1.08889	0.16688		6.5	1.08197	0.03108
			6.55	1.08965	0.03851		6.55	1.07918	0.12613		6.55	1.08889	0.165		6.55	1.08197	0.03085
			6.6	1.08965	0.03735		6.6	1.07918	0.12503		6.6	1.08889	0.16309		6.6	1.08197	0.03061
			6.65	1.08965	0.03619		6.65	1.07918	0.12391		6.65	1.08889	0.16118		6.65	1.08197	0.03037
			6.7	1.08965	0.03503		6.7	1.07918	0.12279		6.7	1.08889	0.15925		6.7	1.08197	0.03013
			6.75	1.08965	0.03387		6.75	1.07918	0.12167		6.75	1.08889	0.15731		6.75	1.08197	0.02988
			6.8	1.08965	0.03272		6.8	1.07918	0.12054		6.8	1.08889	0.15536		6.8	1.08197	0.02962
			6.85	1.08965	0.03156		6.85	1.07918	0.1194		6.85	1.08889	0.15341		6.85	1.08197	0.02936
			6.9	1.08965	0.03042		6.9	1.07918	0.11826		6.9	1.08889	0.15144		6.9	1.08197	0.02909
			6.95	1.08965	0.02927		6.95	1.07918	0.11712		6.95	1.08889	0.14947		6.95	1.08197	0.02882
			7	1.08965	0.02813		7	1.07918	0.11598		7	1.08889	0.14749		7	1.08197	0.02854
			7.05	1.08965	0.027		7.05	1.07918	0.11483		7.05	1.08889	0.14551		7.05	1.08197	0.02826
			7.1	1.08965	0.02587		7.1	1.07918	0.11368		7.1	1.08889	0.14352		7.1	1.08197	0.02797
			7.15	1.08965	0.02474		7.15	1.07918	0.11253		7.15	1.08889	0.14152		7.15	1.08197	0.02768
			7.2	1.08965	0.02362		7.2	1.07918	0.11137		7.2	1.08889	0.13953		7.2	1.08197	0.02739
			7.25	1.08965	0.02251		7.25	1.07918	0.11022		7.25	1.08889	0.13753		7.25	1.08197	0.02709
			7.3	1.08965	0.0214		7.3	1.07918	0.10906		7.3	1.08889	0.13553		7.3	1.08197	0.02679
			7.35	1.08965	0.0203		7.35	1.07918	0.1079		7.35	1.08889	0.13353		7.35	1.08197	0.02648
			7.4	1.08965	0.0192		7.4	1.07918	0.10674		7.4	1.08889	0.13153		7.4	1.08197	0.02617
			7.45	1.08965	0.01812		7.45	1.07918	0.10558		7.45	1.08889	0.12954		7.45	1.08197	0.02586
			7.5	1.08965	0.01704		7.5	1.07918	0.10443		7.5	1.08889	0.12754		7.5	1.08197	0.02555
			7.55	1.08965	0.01596		7.55	1.07918	0.10327		7.55	1.08889	0.12555		7.55	1.08197	0.02523
			7.6	1.08965	0.0149		7.6	1.07918	0.10211		7.6	1.08889	0.12357		7.6	1.08197	0.02491
			7.65	1.08965	0.01385		7.65	1.07918	0.10096		7.65	1.08889	0.12158		7.65	1.08197	0.02458
			7.7	1.08965	0.0128		7.7	1.07918	0.09981		7.7	1.08889	0.11961		7.7	1.08197	0.02426
			7.75	1.08965	0.01177		7.75	1.07918	0.09866		7.75	1.08889	0.11764		7.75	1.08197	0.02393
			7.8	1.08965	0.01075		7.8	1.07918	0.09751		7.8	1.08889	0.11568		7.8	1.08197	0.0236
			7.85	1.08965	0.00974		7.85	1.07918	0.09636		7.85	1.08889	0.11373		7.85	1.08197	0.02327
			7.9	1.08965	0.00875		7.9	1.07918	0.09522		7.9	1.08889	0.11179		7.9	1.08197	0.02293
			7.95	1.08965	0.00778		7.95	1.07918	0.09408		7.95	1.08889	0.10985		7.95	1.08197	0.0226
			8	1.08965	0.00682		8	1.07918	0.09294		8	1.08889	0.10793		8	1.08197	0.02226
			8.05	1.08965	0.0059		8.05	1.07918	0.09181		8.05	1.08889	0.10602		8.05	1.08197	0.02192
			8.1	1.08965	0.00503		8.1	1.07918	0.09068		8.1	1.08889	0.10413		8.1	1.08197	0.02159
			8.15	1.08965	0.00421		8.15	1.07918	0.08955		8.15	1.08889	0.10224		8.15	1.08197	0.02125
			8.2	1.08965	0.00349		8.2	1.07918	0.08843		8.2	1.08889	0.10038		8.2	1.08197	0.02091
			8.25	1.08965	0.00293		8.25	1.07918	0.08732		8.25	1.08889	0.09852		8.25	1.08197	0.02057
			8.3	1.08965	0.00262		8.3	1.07918	0.08621		8.3	1.08889	0.09669		8.3	1.08197	0.02023
			8.35	1.08965	0.00266		8.35	1.07918	0.0851		8.35	1.08889	0.09487		8.35	1.08197	0.0199
			8.4	1.08965	0.003		8.4	1.07918	0.08401		8.4	1.08889	0.09306		8.4	1.08197	0.01956
			8.45	1.08965	0.00356		8.45	1.07918	0.08291		8.45	1.08889	0.09128		8.45	1.08197	0.01922
			8.5	1.08965	0.00425		8.5	1.07918	0.08183		8.5	1.08889	0.08952		8.5	1.08197	0.01889
			8.55	1.08965	0.00501		8.55	1.07918	0.08075		8.55	1.08889	0.08777		8.55	1.08197	0.01856
			8.6	1.08965	0.0058		8.6	1.07918	0.07967		8.6	1.08889	0.08605		8.6	1.08197	0.01822
			8.65	1.08965	0.00661		8.65	1.07918	0.0786		8.65	1.08889	0.08435		8.65	1.08197	0.0179
			8.7	1.08965	0.00743		8.7	1.07918	0.07754		8.7	1.08889	0.08267		8.7	1.08197	0.01757
			8.75	1.08965	0.00826		8.75	1.07918	0.07649		8.75	1.08889	0.08101		8.75	1.08197	0.01725
			8.8	1.08965	0.00908		8.8	1.07918	0.07545		8.8	1.08889	0.07938		8.8	1.08197	0.01692
			8.85	1.08965	0.0099		8.85	1.07918	0.07441		8.85	1.08889	0.07777		8.85	1.08197	0.01661
			8.9	1.08965	0.01071		8.9	1.07918	0.07338		8.9	1.08889	0.07619		8.9	1.08197	0.01629
			8.95	1.08965	0.01152		8.95	1.07918	0.07235		8.95	1.08889	0.07464		8.95	1.08197	0.01599
			9	1.08965	0.01232		9	1.07918	0.07134		9	1.08889	0.07311		9	1.08197	0.01568
			9.05	1.08965	0.01311		9.05	1.07918	0.07033		9.05	1.08889	0.0716		9.05	1.08197	0.01538
			9.1	1.08965	0.01389		9.1	1.07918	0.06934		9.1	1.08889	0.07013		9.1	1.08197	0.01509
			9.15	1.08965	0.01467		9.15	1.07918	0.06835		9.15	1.08889	0.06869		9.15	1.08197	0.0148
			9.2	1.08965	0.01543		9.2	1.07918	0.06737		9.2	1.08889	0.06727		9.2	1.08197	0.01451
			9.25	1.08965	0.01618		9.25	1.07918	0.0664		9.25	1.08889	0.06589		9.25	1.08197	0.01424
			9.3	1.08965	0.01692		9.3	1.07918	0.06543		9.3	1.08889	0.06454		9.3	1.08197	0.01397
			9.35	1.08965	0.01765		9.35	1.07918	0.06448		9.35	1.08889	0.06321		9.35	1.08197	0.0137
			9.4	1.08965	0.01837		9.4	1.07918	0.06354		9.4	1.08889	0.06192		9.4	1.08197	0.01345
			9.45	1.08965	0.01908		9.45	1.07918	0.0626		9.45	1.08889	0.06067		9.45	1.08197	0.0132
			9.5	1.08965	0.01978		9.5	1.07918	0.06168		9.5	1.08889	0.05944		9.5	1.08197	0.01296
			9.55	1.08965	0.02046		9.55	1.07918	0.06076		9.55	1.08889	0.05825		9.55	1.08197	0.01273
			9.6	1.08965	0.02114		9.6	1.07918	0.05985		9.6	1.08889	0.0571		9.6	1.08197	0.01251
			9.65	1.08965	0.0218		9.65	1.07918	0.05896		9.65	1.08889	0.05598		9.65	1.08197	0.0123
			9.7	1.08965	0.02245		9.7	1.07918	0.05807		9.7	1.08889	0.05489		9.7	1.08197	0.0121
			9.75	1.08965	0.02309		9.75	1.07918	0.05719		9.75	1.08889	0.05384		9.75	1.08197	0.0119
			9.8	1.08965	0.02372		9.8	1.07918	0.05633		9.8	1.08889	0.05283		9.8	1.08197	0.01172
			9.85	1.08965	0.02434		9.85	1.07918	0.05547		9.85	1.08889	0.05185		9.85	1.08197	0.01155
			9.9	1.08965	0.02494		9.9	1.07918	0.05462		9.9	1.08889	0.05091		9.9	1.08197	0.01139
			9.95	1.08965	0.02553		9.95	1.07918	0.05378		9.95	1.08889	0.05		9.95	1.08197	0.01125
			10	1.08965	0.02611		10	1.07918	0.05296		10	1.08889	0.04914		10	1.08197	0.01111
			10.05	1.08965	0.02668		10.05	1.07918	0.05214		10.05	1.08889	0.0483		10.05	1.08197	0.01099
			10.1	1.08965	0.02723		10.1	1.07918	0.05133		10.1	1.08889	0.04751		10.1	1.08197	0.01088
			10.15	1.08965	0.02778		10.15	1.07918	0.05054		10.15	1.08889	0.04675		10.15	1.08197	0.01078
			10.2	1.08965	0.02831		10.2	1.07918	0.04975		10.2	1.08889	0.04603		10.2	1.08197	0.01069
			10.25	1.08965	0.02883		10.25	1.07918	0.04897		10.25	1.08889	0.04535		10.25	1.08197	0.01062
			10.3	1.08965	0.02933		10.3	1.07918	0.04821		10.3	1.08889	0.0447		10.3	1.08197	0.01055
			10.35	1.08965	0.02983		10.35	1.07918	0.04745		10.35	1.08889	0.04408		10.35	1.08197	0.01051
			10.4	1.08965	0.03031		10.4	1.07918	0.04671		10.4	1.08889	0.04351		10.4	1.08197	0.01047
			10.45	1.08965	0.03078		10.45	1.07918	0.04597		10.45	1.08889	0.04296		10.45	1.08197	0.01044
			10.5	1.08965	0.03124		10.5	1.07918	0.04525		10.5	1.08889	0.04245		10.5	1.08197	0.01043
			10.55	1.08965	0.03168		10.55	1.07918	0.04453		10.55	1.08889	0.04198		10.55	1.08197	0.01042
			10.6	1.08965	0.03211		10.6	1.07918	0.04382		10.6	1.08889	0.04153		10.6	1.08197	0.01043
			10.65	1.08965	0.03253		10.65	1.07918	0.04313		10.65	1.08889	0.04112		10.65	1.08197	0.01045
			10.7	1.08965	0.03294		10.7	1.07918	0.04244		10.7	1.08889	0.04074		10.7	1.08197	0.01048
			10.75	1.08965	0.03334		10.75	1.07918	0.04177		10.75	1.08889	0.04038		10.75	1.08197	0.01052
			10.8	1.08965	0.03372		10.8	1.07918	0.0411		10.8	1.08889	0.04006		10.8	1.08197	0.01056
			10.85	1.08965	0.03409		10.85	1.07918	0.04045		10.85	1.08889	0.03976		10.85	1.08197	0.01062
			10.9	1.08965	0.03445		10.9	1.07918	0.0398		10.9	1.08889	0.03949		10.9	1.08197	0.01068
			10.95	1.08965	0.0348		10.95	1.07918	0.03917		10.95	1.08889	0.03925		10.95	1.08197	0.01076
			11	1.08965	0.03513		11	1.07918	0.03854		11	1.08889	0.03902		11	1.08197	0.01083
			11.05	1.08965	0.03545		11.05	1.07918	0.03793		11.05	1.08889	0.03882		11.05	1.08197	0.01092
			11.1	1.08965	0.03576		11.1	1.07918	0.03732		11.1	1.08889	0.03865		11.1	1.08197	0.01101
			11.15	1.08965	0.03606		11.15	1.07918	0.03672		11.15	1.08889	0.03849		11.15	1.08197	0.01111
			11.2	1.08965	0.03635		11.2	1.07918	0.03613		11.2	1.08889	0.03835		11.2	1.08197	0.01121
			11.25	1.08965	0.03662		11.25	1.07918	0.03555		11.25	1.08889	0.03823		11.25	1.08197	0.01132
			11.3	1.08965	0.03688		11.3	1.07918	0.03499		11.3	1.08889	0.03812		11.3	1.08197	0.01142
			11.35	1.08965	0.03714		11.35	1.07918	0.03442		11.35	1.08889	0.03803		11.35	1.08197	0.01154
			11.4	1.08965	0.03737		11.4	1.07918	0.03387		11.4	1.08889	0.03795		11.4	1.08197	0.01165
			11.45	1.08965	0.0376		11.45	1.07918	0.03333		11.45	1.08889	0.03789		11.45	1.08197	0.01177
			11.5	1.08965	0.03782		11.5	1.07918	0.0328		11.5	1.08889	0.03783		11.5	1.08197	0.0119
			11.55	1.08965	0.03802		11.55	1.07918	0.03227		11.55	1.08889	0.03779		11.55	1.08197	0.01202
			11.6	1.08965	0.03821		11.6	1.07918	0.03176		11.6	1.08889	0.03775		11.6	1.08197	0.01214
			11.65	1.08965	0.03839		11.65	1.07918	0.03125		11.65	1.08889	0.03773		11.65	1.08197	0.01227
			11.7	1.08965	0.03856		11.7	1.07918	0.03075		11.7	1.08889	0.03771		11.7	1.08197	0.01239
			11.75	1.08965	0.03872		11.75	1.07918	0.03026		11.75	1.08889	0.03769		11.75	1.08197	0.01252
			11.8	1.08965	0.03887		11.8	1.07918	0.02978		11.8	1.08889	0.03768		11.8	1.08197	0.01265
			11.85	1.08965	0.039		11.85	1.07918	0.0293		11.85	1.08889	0.03768		11.85	1.08197	0.01277
			11.9	1.08965	0.03913		11.9	1.07918	0.02884		11.9	1.08889	0.03768		11.9	1.08197	0.0129
			11.95	1.08965	0.03924		11.95	1.07918	0.02838		11.95	1.08889	0.03768		11.95	1.08197	0.01302
			12	1.08965	0.03934		12	1.07918	0.02793		12	1.08889	0.03768		12	1.08197	0.01315
			12.05	1.08965	0.03944		12.05	1.07918	0.02749		12.05	1.08889	0.03768		12.05	1.08197	0.01327
			12.1	1.08965	0.03952		12.1	1.07918	0.02705		12.1	1.08889	0.03768		12.1	1.08197	0.01339
			12.15	1.08965	0.03959		12.15	1.07918	0.02662		12.15	1.08889	0.03769		12.15	1.08197	0.01351
			12.2	1.08965	0.03965		12.2	1.07918	0.0262		12.2	1.08889	0.03769		12.2	1.08197	0.01363
			12.25	1.08965	0.0397		12.25	1.07918	0.02579		12.25	1.08889	0.03769		12.25	1.08197	0.01375
			12.3	1.08965	0.03974		12.3	1.07918	0.02538		12.3	1.08889	0.03769		12.3	1.08197	0.01386
			12.35	1.08965	0.03977		12.35	1.07918	0.02498		12.35	1.08889	0.03768		12.35	1.08197	0.01397
			12.4	1.08965	0.03978		12.4	1.07918	0.02459		12.4	1.08889	0.03767		12.4	1.08197	0.01408
			12.45	1.08965	0.03979		12.45	1.07918	0.02421		12.45	1.08889	0.03766		12.45	1.08197	0.01419
			12.5	1.08965	0.03979		12.5	1.07918	0.02383		12.5	1.08889	0.03765		12.5	1.08197	0.01429
			12.55	1.08965	0.03978		12.55	1.07918	0.02346		12.55	1.08889	0.03763		12.55	1.08197	0.01439
			12.6	1.08965	0.03976		12.6	1.07918	0.02309		12.6	1.08889	0.0376		12.6	1.08197	0.01449
			12.65	1.08965	0.03973		12.65	1.07918	0.02273		12.65	1.08889	0.03758		12.65	1.08197	0.01458
			12.7	1.08965	0.03969		12.7	1.07918	0.02238		12.7	1.08889	0.03754		12.7	1.08197	0.01467
			12.75	1.08965	0.03965		12.75	1.07918	0.02203		12.75	1.08889	0.0375		12.75	1.08197	0.01476
			12.8	1.08965	0.03959		12.8	1.07918	0.02169		12.8	1.08889	0.03746		12.8	1.08197	0.01485
			12.85	1.08965	0.03952		12.85	1.07918	0.02135		12.85	1.08889	0.03741		12.85	1.08197	0.01493
			12.9	1.08965	0.03945		12.9	1.07918	0.02102		12.9	1.08889	0.03735		12.9	1.08197	0.01501
			12.95	1.08965	0.03936		12.95	1.07918	0.02069		12.95	1.08889	0.03729		12.95	1.08197	0.01508
			13	1.08965	0.03927		13	1.07918	0.02038		13	1.08889	0.03722		13	1.08197	0.01516
			13.05	1.08965	0.03917		13.05	1.07918	0.02006		13.05	1.08889	0.03715		13.05	1.08197	0.01522
			13.1	1.08965	0.03906		13.1	1.07918	0.01975		13.1	1.08889	0.03707		13.1	1.08197	0.01529
			13.15	1.08965	0.03894		13.15	1.07918	0.01945		13.15	1.08889	0.03698		13.15	1.08197	0.01535
			13.2	1.08965	0.03882		13.2	1.07918	0.01915		13.2	1.08889	0.03689		13.2	1.08197	0.01541
			13.25	1.08965	0.03868		13.25	1.07918	0.01886		13.25	1.08889	0.03679		13.25	1.08197	0.01546
			13.3	1.08965	0.03854		13.3	1.07918	0.01857		13.3	1.08889	0.03668		13.3	1.08197	0.01551
			13.35	1.08965	0.03839		13.35	1.07918	0.01828		13.35	1.08889	0.03657		13.35	1.08197	0.01556
			13.4	1.08965	0.03824		13.4	1.07918	0.018		13.4	1.08889	0.03645		13.4	1.08197	0.0156
			13.45	1.08965	0.03807		13.45	1.07918	0.01773		13.45	1.08889	0.03633		13.45	1.08197	0.01564
			13.5	1.08965	0.0379		13.5	1.07918	0.01746		13.5	1.08889	0.0362		13.5	1.08197	0.01567
			13.55	1.08965	0.03772		13.55	1.07918	0.01719		13.55	1.08889	0.03606		13.55	1.08197	0.0157
			13.6	1.08965	0.03754		13.6	1.07918	0.01693		13.6	1.08889	0.03591		13.6	1.08197	0.01573
			13.65	1.08965	0.03735		13.65	1.07918	0.01667		13.65	1.08889	0.03576		13.65	1.08197	0.01576
			13.7	1.08965	0.03715		13.7	1.07918	0.01642		13.7	1.08889	0.03561		13.7	1.08197	0.01578
			13.75	1.08965	0.03694		13.75	1.07918	0.01617		13.75	1.08889	0.03544		13.75	1.08197	0.01579
			13.8	1.08965	0.03673		13.8	1.07918	0.01592		13.8	1.08889	0.03527		13.8	1.08197	0.01581
			13.85	1.08965	0.03652		13.85	1.07918	0.01568		13.85	1.08889	0.0351		13.85	1.08197	0.01582
			13.9	1.08965	0.03629		13.9	1.07918	0.01544		13.9	1.08889	0.03492		13.9	1.08197	0.01582
			13.95	1.08965	0.03606		13.95	1.07918	0.01521		13.95	1.08889	0.03473		13.95	1.08197	0.01582
			14	1.08965	0.03583		14	1.07918	0.01498		14	1.08889	0.03454		14	1.08197	0.01582
			14.05	1.08965	0.03559		14.05	1.07918	0.01475		14.05	1.08889	0.03434		14.05	1.08197	0.01582
			14.1	1.08965	0.03534		14.1	1.07918	0.01452		14.1	1.08889	0.03413		14.1	1.08197	0.01581
			14.15	1.08965	0.03509		14.15	1.07918	0.0143		14.15	1.08889	0.03393		14.15	1.08197	0.01579
			14.2	1.08965	0.03484		14.2	1.07918	0.01409		14.2	1.08889	0.03371		14.2	1.08197	0.01578
			14.25	1.08965	0.03458		14.25	1.07918	0.01387		14.25	1.08889	0.03349		14.25	1.08197	0.01576
			14.3	1.08965	0.03431		14.3	1.07918	0.01366		14.3	1.08889	0.03327		14.3	1.08197	0.01574
			14.35	1.08965	0.03404		14.35	1.07918	0.01345		14.35	1.08889	0.03304		14.35	1.08197	0.01571
			14.4	1.08965	0.03377		14.4	1.07918	0.01325		14.4	1.08889	0.0328		14.4	1.08197	0.01568
			14.45	1.08965	0.03349		14.45	1.07918	0.01304		14.45	1.08889	0.03256		14.45	1.08197	0.01565
			14.5	1.08965	0.03321		14.5	1.07918	0.01284		14.5	1.08889	0.03232		14.5	1.08197	0.01561
			14.55	1.08965	0.03292		14.55	1.07918	0.01265		14.55	1.08889	0.03207		14.55	1.08197	0.01557
			14.6	1.08965	0.03263		14.6	1.07918	0.01245		14.6	1.08889	0.03182		14.6	1.08197	0.01553
			14.65	1.08965	0.03234		14.65	1.07918	0.01226		14.65	1.08889	0.03156		14.65	1.08197	0.01549
			14.7	1.08965	0.03204		14.7	1.07918	0.01207		14.7	1.08889	0.0313		14.7	1.08197	0.01544
			14.75	1.08965	0.03174		14.75	1.07918	0.01189		14.75	1.08889	0.03104		14.75	1.08197	0.01539
			14.8	1.08965	0.03144		14.8	1.07918	0.0117		14.8	1.08889	0.03077		14.8	1.08197	0.01533
			14.85	1.08965	0.03113		14.85	1.07918	0.01152		14.85	1.08889	0.0305		14.85	1.08197	0.01527
			14.9	1.08965	0.03082		14.9	1.07918	0.01134		14.9	1.08889	0.03022		14.9	1.08197	0.01521
			14.95	1.08965	0.03051		14.95	1.07918	0.01117		14.95	1.08889	0.02994		14.95	1.08197	0.01515
			15	1.08965	0.03019		15	1.07918	0.01099		15	1.08889	0.02966		15	1.08197	0.01509
			0	1.10757	0.09101		0	1.09502	0.13017		0	1.10667	0.14399		0	1.09836	0.01351
			0.05	1.10757	0.0919		0.05	1.09502	0.13136		0.05	1.10667	0.14595		0.05	1.09836	0.01379
			0.1	1.10757	0.09278		0.1	1.09502	0.13255		0.1	1.10667	0.14792		0.1	1.09836	0.01408
			0.15	1.10757	0.09364		0.15	1.09502	0.13374		0.15	1.10667	0.14989		0.15	1.09836	0.01437
			0.2	1.10757	0.0945		0.2	1.09502	0.13491		0.2	1.10667	0.15185		0.2	1.09836	0.01467
			0.25	1.10757	0.09534		0.25	1.09502	0.13607		0.25	1.10667	0.15381		0.25	1.09836	0.01496
			0.3	1.10757	0.09617		0.3	1.09502	0.13723		0.3	1.10667	0.15577		0.3	1.09836	0.01526
			0.35	1.10757	0.09699		0.35	1.09502	0.13838		0.35	1.10667	0.15772		0.35	1.09836	0.01557
			0.4	1.10757	0.09779		0.4	1.09502	0.13951		0.4	1.10667	0.15967		0.4	1.09836	0.01587
			0.45	1.10757	0.09858		0.45	1.09502	0.14064		0.45	1.10667	0.16162		0.45	1.09836	0.01618
			0.5	1.10757	0.09935		0.5	1.09502	0.14175		0.5	1.10667	0.16356		0.5	1.09836	0.01649
			0.55	1.10757	0.10011		0.55	1.09502	0.14286		0.55	1.10667	0.16549		0.55	1.09836	0.0168
			0.6	1.10757	0.10085		0.6	1.09502	0.14395		0.6	1.10667	0.16741		0.6	1.09836	0.01711
			0.65	1.10757	0.10158		0.65	1.09502	0.14503		0.65	1.10667	0.16933		0.65	1.09836	0.01743
			0.7	1.10757	0.10229		0.7	1.09502	0.1461		0.7	1.10667	0.17124		0.7	1.09836	0.01774
			0.75	1.10757	0.10298		0.75	1.09502	0.14715		0.75	1.10667	0.17313		0.75	1.09836	0.01806
			0.8	1.10757	0.10366		0.8	1.09502	0.1482		0.8	1.10667	0.17502		0.8	1.09836	0.01838
			0.85	1.10757	0.10432		0.85	1.09502	0.14922		0.85	1.10667	0.17689		0.85	1.09836	0.01871
			0.9	1.10757	0.10496		0.9	1.09502	0.15024		0.9	1.10667	0.17875		0.9	1.09836	0.01903
			0.95	1.10757	0.10558		0.95	1.09502	0.15124		0.95	1.10667	0.1806		0.95	1.09836	0.01936
			1	1.10757	0.10618		1	1.09502	0.15222		1	1.10667	0.18243		1	1.09836	0.01968
			1.05	1.10757	0.10676		1.05	1.09502	0.1532		1.05	1.10667	0.18425		1.05	1.09836	0.02001
			1.1	1.10757	0.10732		1.1	1.09502	0.15415		1.1	1.10667	0.18605		1.1	1.09836	0.02034
			1.15	1.10757	0.10787		1.15	1.09502	0.15509		1.15	1.10667	0.18784		1.15	1.09836	0.02067
			1.2	1.10757	0.10839		1.2	1.09502	0.15601		1.2	1.10667	0.1896		1.2	1.09836	0.021
			1.25	1.10757	0.10889		1.25	1.09502	0.15692		1.25	1.10667	0.19135		1.25	1.09836	0.02133
			1.3	1.10757	0.10937		1.3	1.09502	0.15781		1.3	1.10667	0.19308		1.3	1.09836	0.02166
			1.35	1.10757	0.10983		1.35	1.09502	0.15868		1.35	1.10667	0.19479		1.35	1.09836	0.022
			1.4	1.10757	0.11027		1.4	1.09502	0.15954		1.4	1.10667	0.19648		1.4	1.09836	0.02233
			1.45	1.10757	0.11068		1.45	1.09502	0.16038		1.45	1.10667	0.19815		1.45	1.09836	0.02266
			1.5	1.10757	0.11108		1.5	1.09502	0.1612		1.5	1.10667	0.19979		1.5	1.09836	0.02299
			1.55	1.10757	0.11145		1.55	1.09502	0.162		1.55	1.10667	0.20142		1.55	1.09836	0.02332
			1.6	1.10757	0.11179		1.6	1.09502	0.16278		1.6	1.10667	0.20301		1.6	1.09836	0.02366
			1.65	1.10757	0.11212		1.65	1.09502	0.16354		1.65	1.10667	0.20459		1.65	1.09836	0.02399
			1.7	1.10757	0.11242		1.7	1.09502	0.16429		1.7	1.10667	0.20613		1.7	1.09836	0.02432
			1.75	1.10757	0.11269		1.75	1.09502	0.16501		1.75	1.10667	0.20765		1.75	1.09836	0.02465
			1.8	1.10757	0.11294		1.8	1.09502	0.16571		1.8	1.10667	0.20915		1.8	1.09836	0.02498
			1.85	1.10757	0.11317		1.85	1.09502	0.1664		1.85	1.10667	0.21061		1.85	1.09836	0.0253
			1.9	1.10757	0.11338		1.9	1.09502	0.16706		1.9	1.10667	0.21205		1.9	1.09836	0.02563
			1.95	1.10757	0.11356		1.95	1.09502	0.1677		1.95	1.10667	0.21346		1.95	1.09836	0.02596
			2	1.10757	0.11371		2	1.09502	0.16832		2	1.10667	0.21483		2	1.09836	0.02628
			2.05	1.10757	0.11384		2.05	1.09502	0.16892		2.05	1.10667	0.21618		2.05	1.09836	0.0266
			2.1	1.10757	0.11394		2.1	1.09502	0.1695		2.1	1.10667	0.21749		2.1	1.09836	0.02692
			2.15	1.10757	0.11402		2.15	1.09502	0.17006		2.15	1.10667	0.21877		2.15	1.09836	0.02724
			2.2	1.10757	0.11408		2.2	1.09502	0.17059		2.2	1.10667	0.22002		2.2	1.09836	0.02756
			2.25	1.10757	0.11411		2.25	1.09502	0.17111		2.25	1.10667	0.22124		2.25	1.09836	0.02787
			2.3	1.10757	0.11411		2.3	1.09502	0.1716		2.3	1.10667	0.22242		2.3	1.09836	0.02818
			2.35	1.10757	0.11409		2.35	1.09502	0.17206		2.35	1.10667	0.22356		2.35	1.09836	0.02849
			2.4	1.10757	0.11404		2.4	1.09502	0.17251		2.4	1.10667	0.22467		2.4	1.09836	0.02879
			2.45	1.10757	0.11397		2.45	1.09502	0.17293		2.45	1.10667	0.22575		2.45	1.09836	0.0291
			2.5	1.10757	0.11387		2.5	1.09502	0.17333		2.5	1.10667	0.22678		2.5	1.09836	0.02939
			2.55	1.10757	0.11375		2.55	1.09502	0.1737		2.55	1.10667	0.22778		2.55	1.09836	0.02969
			2.6	1.10757	0.1136		2.6	1.09502	0.17405		2.6	1.10667	0.22874		2.6	1.09836	0.02998
			2.65	1.10757	0.11342		2.65	1.09502	0.17438		2.65	1.10667	0.22967		2.65	1.09836	0.03027
			2.7	1.10757	0.11322		2.7	1.09502	0.17468		2.7	1.10667	0.23055		2.7	1.09836	0.03056
			2.75	1.10757	0.113		2.75	1.09502	0.17496		2.75	1.10667	0.23139		2.75	1.09836	0.03084
			2.8	1.10757	0.11274		2.8	1.09502	0.17522		2.8	1.10667	0.2322		2.8	1.09836	0.03111
			2.85	1.10757	0.11247		2.85	1.09502	0.17545		2.85	1.10667	0.23296		2.85	1.09836	0.03139
			2.9	1.10757	0.11216		2.9	1.09502	0.17566		2.9	1.10667	0.23368		2.9	1.09836	0.03165
			2.95	1.10757	0.11184		2.95	1.09502	0.17584		2.95	1.10667	0.23436		2.95	1.09836	0.03192
			3	1.10757	0.11149		3	1.09502	0.176		3	1.10667	0.235		3	1.09836	0.03218
			3.05	1.10757	0.11111		3.05	1.09502	0.17613		3.05	1.10667	0.23559		3.05	1.09836	0.03243
			3.1	1.10757	0.11071		3.1	1.09502	0.17624		3.1	1.10667	0.23615		3.1	1.09836	0.03268
			3.15	1.10757	0.11028		3.15	1.09502	0.17633		3.15	1.10667	0.23666		3.15	1.09836	0.03292
			3.2	1.10757	0.10983		3.2	1.09502	0.17639		3.2	1.10667	0.23712		3.2	1.09836	0.03316
			3.25	1.10757	0.10935		3.25	1.09502	0.17643		3.25	1.10667	0.23755		3.25	1.09836	0.03339
			3.3	1.10757	0.10885		3.3	1.09502	0.17644		3.3	1.10667	0.23793		3.3	1.09836	0.03362
			3.35	1.10757	0.10833		3.35	1.09502	0.17642		3.35	1.10667	0.23826		3.35	1.09836	0.03384
			3.4	1.10757	0.10778		3.4	1.09502	0.17639		3.4	1.10667	0.23855		3.4	1.09836	0.03406
			3.45	1.10757	0.10721		3.45	1.09502	0.17632		3.45	1.10667	0.2388		3.45	1.09836	0.03427
			3.5	1.10757	0.10662		3.5	1.09502	0.17624		3.5	1.10667	0.239		3.5	1.09836	0.03447
			3.55	1.10757	0.10601		3.55	1.09502	0.17613		3.55	1.10667	0.23916		3.55	1.09836	0.03467
			3.6	1.10757	0.10537		3.6	1.09502	0.17599		3.6	1.10667	0.23927		3.6	1.09836	0.03486
			3.65	1.10757	0.10471		3.65	1.09502	0.17583		3.65	1.10667	0.23933		3.65	1.09836	0.03504
			3.7	1.10757	0.10402		3.7	1.09502	0.17565		3.7	1.10667	0.23936		3.7	1.09836	0.03522
			3.75	1.10757	0.10332		3.75	1.09502	0.17544		3.75	1.10667	0.23933		3.75	1.09836	0.03539
			3.8	1.10757	0.10259		3.8	1.09502	0.1752		3.8	1.10667	0.23926		3.8	1.09836	0.03555
			3.85	1.10757	0.10185		3.85	1.09502	0.17495		3.85	1.10667	0.23915		3.85	1.09836	0.03571
			3.9	1.10757	0.10108		3.9	1.09502	0.17467		3.9	1.10667	0.23898		3.9	1.09836	0.03586
			3.95	1.10757	0.10029		3.95	1.09502	0.17436		3.95	1.10667	0.23878		3.95	1.09836	0.036
			4	1.10757	0.09948		4	1.09502	0.17404		4	1.10667	0.23853		4	1.09836	0.03613
			4.05	1.10757	0.09865		4.05	1.09502	0.17368		4.05	1.10667	0.23823		4.05	1.09836	0.03626
			4.1	1.10757	0.09781		4.1	1.09502	0.17331		4.1	1.10667	0.23789		4.1	1.09836	0.03638
			4.15	1.10757	0.09694		4.15	1.09502	0.17291		4.15	1.10667	0.2375		4.15	1.09836	0.03649
			4.2	1.10757	0.09606		4.2	1.09502	0.17249		4.2	1.10667	0.23707		4.2	1.09836	0.03659
			4.25	1.10757	0.09515		4.25	1.09502	0.17205		4.25	1.10667	0.2366		4.25	1.09836	0.03669
			4.3	1.10757	0.09423		4.3	1.09502	0.17158		4.3	1.10667	0.23607		4.3	1.09836	0.03678
			4.35	1.10757	0.09329		4.35	1.09502	0.17109		4.35	1.10667	0.23551		4.35	1.09836	0.03686
			4.4	1.10757	0.09234		4.4	1.09502	0.17058		4.4	1.10667	0.2349		4.4	1.09836	0.03693
			4.45	1.10757	0.09137		4.45	1.09502	0.17005		4.45	1.10667	0.23425		4.45	1.09836	0.037
			4.5	1.10757	0.09038		4.5	1.09502	0.1695		4.5	1.10667	0.23356		4.5	1.09836	0.03705
			4.55	1.10757	0.08938		4.55	1.09502	0.16892		4.55	1.10667	0.23282		4.55	1.09836	0.0371
			4.6	1.10757	0.08836		4.6	1.09502	0.16832		4.6	1.10667	0.23204		4.6	1.09836	0.03714
			4.65	1.10757	0.08732		4.65	1.09502	0.16771		4.65	1.10667	0.23121		4.65	1.09836	0.03717
			4.7	1.10757	0.08628		4.7	1.09502	0.16707		4.7	1.10667	0.23035		4.7	1.09836	0.03719
			4.75	1.10757	0.08521		4.75	1.09502	0.16641		4.75	1.10667	0.22944		4.75	1.09836	0.03721
			4.8	1.10757	0.08414		4.8	1.09502	0.16573		4.8	1.10667	0.2285		4.8	1.09836	0.03721
			4.85	1.10757	0.08305		4.85	1.09502	0.16503		4.85	1.10667	0.22751		4.85	1.09836	0.03721
			4.9	1.10757	0.08195		4.9	1.09502	0.16431		4.9	1.10667	0.22648		4.9	1.09836	0.0372
			4.95	1.10757	0.08084		4.95	1.09502	0.16357		4.95	1.10667	0.22542		4.95	1.09836	0.03718
			5	1.10757	0.07971		5	1.09502	0.16282		5	1.10667	0.22431		5	1.09836	0.03715
			5.05	1.10757	0.07858		5.05	1.09502	0.16204		5.05	1.10667	0.22317		5.05	1.09836	0.03712
			5.1	1.10757	0.07743		5.1	1.09502	0.16125		5.1	1.10667	0.22199		5.1	1.09836	0.03707
			5.15	1.10757	0.07627		5.15	1.09502	0.16044		5.15	1.10667	0.22077		5.15	1.09836	0.03702
			5.2	1.10757	0.0751		5.2	1.09502	0.15961		5.2	1.10667	0.21952		5.2	1.09836	0.03695
			5.25	1.10757	0.07393		5.25	1.09502	0.15876		5.25	1.10667	0.21823		5.25	1.09836	0.03688
			5.3	1.10757	0.07274		5.3	1.09502	0.1579		5.3	1.10667	0.2169		5.3	1.09836	0.0368
			5.35	1.10757	0.07155		5.35	1.09502	0.15702		5.35	1.10667	0.21554		5.35	1.09836	0.03672
			5.4	1.10757	0.07035		5.4	1.09502	0.15612		5.4	1.10667	0.21415		5.4	1.09836	0.03662
			5.45	1.10757	0.06914		5.45	1.09502	0.15521		5.45	1.10667	0.21272		5.45	1.09836	0.03651
			5.5	1.10757	0.06792		5.5	1.09502	0.15429		5.5	1.10667	0.21127		5.5	1.09836	0.0364
			5.55	1.10757	0.0667		5.55	1.09502	0.15334		5.55	1.10667	0.20978		5.55	1.09836	0.03628
			5.6	1.10757	0.06547		5.6	1.09502	0.15239		5.6	1.10667	0.20825		5.6	1.09836	0.03615
			5.65	1.10757	0.06424		5.65	1.09502	0.15141		5.65	1.10667	0.2067		5.65	1.09836	0.03601
			5.7	1.10757	0.063		5.7	1.09502	0.15043		5.7	1.10667	0.20512		5.7	1.09836	0.03586
			5.75	1.10757	0.06175		5.75	1.09502	0.14943		5.75	1.10667	0.20352		5.75	1.09836	0.03571
			5.8	1.10757	0.0605		5.8	1.09502	0.14842		5.8	1.10667	0.20188		5.8	1.09836	0.03554
			5.85	1.10757	0.05925		5.85	1.09502	0.14739		5.85	1.10667	0.20022		5.85	1.09836	0.03537
			5.9	1.10757	0.05799		5.9	1.09502	0.14636		5.9	1.10667	0.19853		5.9	1.09836	0.03519
			5.95	1.10757	0.05674		5.95	1.09502	0.14531		5.95	1.10667	0.19682		5.95	1.09836	0.03501
			6	1.10757	0.05547		6	1.09502	0.14425		6	1.10667	0.19508		6	1.09836	0.03481
			6.05	1.10757	0.05421		6.05	1.09502	0.14318		6.05	1.10667	0.19332		6.05	1.09836	0.03461
			6.1	1.10757	0.05295		6.1	1.09502	0.14209		6.1	1.10667	0.19154		6.1	1.09836	0.0344
			6.15	1.10757	0.05168		6.15	1.09502	0.141		6.15	1.10667	0.18973		6.15	1.09836	0.03418
			6.2	1.10757	0.05042		6.2	1.09502	0.1399		6.2	1.10667	0.18791		6.2	1.09836	0.03395
			6.25	1.10757	0.04915		6.25	1.09502	0.13879		6.25	1.10667	0.18606		6.25	1.09836	0.03372
			6.3	1.10757	0.04788		6.3	1.09502	0.13766		6.3	1.10667	0.1842		6.3	1.09836	0.03348
			6.35	1.10757	0.04662		6.35	1.09502	0.13653		6.35	1.10667	0.18232		6.35	1.09836	0.03323
			6.4	1.10757	0.04535		6.4	1.09502	0.1354		6.4	1.10667	0.18042		6.4	1.09836	0.03297
			6.45	1.10757	0.04409		6.45	1.09502	0.13425		6.45	1.10667	0.17851		6.45	1.09836	0.03271
			6.5	1.10757	0.04283		6.5	1.09502	0.1331		6.5	1.10667	0.17658		6.5	1.09836	0.03244
			6.55	1.10757	0.04158		6.55	1.09502	0.13194		6.55	1.10667	0.17464		6.55	1.09836	0.03216
			6.6	1.10757	0.04032		6.6	1.09502	0.13077		6.6	1.10667	0.17268		6.6	1.09836	0.03188
			6.65	1.10757	0.03907		6.65	1.09502	0.1296		6.65	1.10667	0.17072		6.65	1.09836	0.03159
			6.7	1.10757	0.03782		6.7	1.09502	0.12842		6.7	1.10667	0.16874		6.7	1.09836	0.03129
			6.75	1.10757	0.03658		6.75	1.09502	0.12723		6.75	1.10667	0.16675		6.75	1.09836	0.03099
			6.8	1.10757	0.03534		6.8	1.09502	0.12604		6.8	1.10667	0.16476		6.8	1.09836	0.03068
			6.85	1.10757	0.03411		6.85	1.09502	0.12485		6.85	1.10667	0.16275		6.85	1.09836	0.03037
			6.9	1.10757	0.03289		6.9	1.09502	0.12365		6.9	1.10667	0.16074		6.9	1.09836	0.03005
			6.95	1.10757	0.03167		6.95	1.09502	0.12245		6.95	1.10667	0.15872		6.95	1.09836	0.02972
			7	1.10757	0.03046		7	1.09502	0.12125		7	1.10667	0.1567		7	1.09836	0.02939
			7.05	1.10757	0.02925		7.05	1.09502	0.12004		7.05	1.10667	0.15467		7.05	1.09836	0.02905
			7.1	1.10757	0.02806		7.1	1.09502	0.11883		7.1	1.10667	0.15264		7.1	1.09836	0.02871
			7.15	1.10757	0.02687		7.15	1.09502	0.11762		7.15	1.10667	0.15061		7.15	1.09836	0.02837
			7.2	1.10757	0.0257		7.2	1.09502	0.1164		7.2	1.10667	0.14857		7.2	1.09836	0.02801
			7.25	1.10757	0.02453		7.25	1.09502	0.11519		7.25	1.10667	0.14654		7.25	1.09836	0.02766
			7.3	1.10757	0.02338		7.3	1.09502	0.11397		7.3	1.10667	0.1445		7.3	1.09836	0.0273
			7.35	1.10757	0.02224		7.35	1.09502	0.11275		7.35	1.10667	0.14247		7.35	1.09836	0.02693
			7.4	1.10757	0.02111		7.4	1.09502	0.11154		7.4	1.10667	0.14044		7.4	1.09836	0.02656
			7.45	1.10757	0.02		7.45	1.09502	0.11032		7.45	1.10667	0.13841		7.45	1.09836	0.02619
			7.5	1.10757	0.01891		7.5	1.09502	0.1091		7.5	1.10667	0.13639		7.5	1.09836	0.02581
			7.55	1.10757	0.01783		7.55	1.09502	0.10789		7.55	1.10667	0.13438		7.55	1.09836	0.02543
			7.6	1.10757	0.01678		7.6	1.09502	0.10667		7.6	1.10667	0.13237		7.6	1.09836	0.02504
			7.65	1.10757	0.01575		7.65	1.09502	0.10546		7.65	1.10667	0.13036		7.65	1.09836	0.02465
			7.7	1.10757	0.01475		7.7	1.09502	0.10425		7.7	1.10667	0.12837		7.7	1.09836	0.02426
			7.75	1.10757	0.01377		7.75	1.09502	0.10304		7.75	1.10667	0.12638		7.75	1.09836	0.02387
			7.8	1.10757	0.01283		7.8	1.09502	0.10183		7.8	1.10667	0.12441		7.8	1.09836	0.02347
			7.85	1.10757	0.01194		7.85	1.09502	0.10063		7.85	1.10667	0.12244		7.85	1.09836	0.02307
			7.9	1.10757	0.01109		7.9	1.09502	0.09943		7.9	1.10667	0.12049		7.9	1.09836	0.02267
			7.95	1.10757	0.0103		7.95	1.09502	0.09823		7.95	1.10667	0.11855		7.95	1.09836	0.02227
			8	1.10757	0.00958		8	1.09502	0.09704		8	1.10667	0.11662		8	1.09836	0.02186
			8.05	1.10757	0.00894		8.05	1.09502	0.09585		8.05	1.10667	0.1147		8.05	1.09836	0.02145
			8.1	1.10757	0.0084		8.1	1.09502	0.09467		8.1	1.10667	0.11281		8.1	1.09836	0.02105
			8.15	1.10757	0.00797		8.15	1.09502	0.09349		8.15	1.10667	0.11092		8.15	1.09836	0.02064
			8.2	1.10757	0.00766		8.2	1.09502	0.09232		8.2	1.10667	0.10906		8.2	1.09836	0.02023
			8.25	1.10757	0.0075		8.25	1.09502	0.09115		8.25	1.10667	0.10721		8.25	1.09836	0.01982
			8.3	1.10757	0.00748		8.3	1.09502	0.08998		8.3	1.10667	0.10538		8.3	1.09836	0.0194
			8.35	1.10757	0.0076		8.35	1.09502	0.08883		8.35	1.10667	0.10357		8.35	1.09836	0.01899
			8.4	1.10757	0.00784		8.4	1.09502	0.08767		8.4	1.10667	0.10178		8.4	1.09836	0.01858
			8.45	1.10757	0.0082		8.45	1.09502	0.08653		8.45	1.10667	0.10001		8.45	1.09836	0.01817
			8.5	1.10757	0.00866		8.5	1.09502	0.08539		8.5	1.10667	0.09826		8.5	1.09836	0.01776
			8.55	1.10757	0.00919		8.55	1.09502	0.08426		8.55	1.10667	0.09653		8.55	1.09836	0.01735
			8.6	1.10757	0.00978		8.6	1.09502	0.08313		8.6	1.10667	0.09483		8.6	1.09836	0.01694
			8.65	1.10757	0.01042		8.65	1.09502	0.08202		8.65	1.10667	0.09315		8.65	1.09836	0.01654
			8.7	1.10757	0.0111		8.7	1.09502	0.08091		8.7	1.10667	0.09149		8.7	1.09836	0.01613
			8.75	1.10757	0.0118		8.75	1.09502	0.0798		8.75	1.10667	0.08986		8.75	1.09836	0.01573
			8.8	1.10757	0.01252		8.8	1.09502	0.07871		8.8	1.10667	0.08825		8.8	1.09836	0.01533
			8.85	1.10757	0.01325		8.85	1.09502	0.07762		8.85	1.10667	0.08667		8.85	1.09836	0.01493
			8.9	1.10757	0.01399		8.9	1.09502	0.07654		8.9	1.10667	0.08511		8.9	1.09836	0.01454
			8.95	1.10757	0.01474		8.95	1.09502	0.07547		8.95	1.10667	0.08359		8.95	1.09836	0.01415
			9	1.10757	0.01549		9	1.09502	0.07441		9	1.10667	0.08209		9	1.09836	0.01376
			9.05	1.10757	0.01624		9.05	1.09502	0.07336		9.05	1.10667	0.08062		9.05	1.09836	0.01338
			9.1	1.10757	0.01699		9.1	1.09502	0.07232		9.1	1.10667	0.07917		9.1	1.09836	0.01301
			9.15	1.10757	0.01773		9.15	1.09502	0.07128		9.15	1.10667	0.07776		9.15	1.09836	0.01264
			9.2	1.10757	0.01847		9.2	1.09502	0.07026		9.2	1.10667	0.07637		9.2	1.09836	0.01227
			9.25	1.10757	0.01921		9.25	1.09502	0.06924		9.25	1.10667	0.07502		9.25	1.09836	0.01192
			9.3	1.10757	0.01993		9.3	1.09502	0.06824		9.3	1.10667	0.0737		9.3	1.09836	0.01156
			9.35	1.10757	0.02065		9.35	1.09502	0.06724		9.35	1.10667	0.0724		9.35	1.09836	0.01122
			9.4	1.10757	0.02136		9.4	1.09502	0.06625		9.4	1.10667	0.07114		9.4	1.09836	0.01089
			9.45	1.10757	0.02205		9.45	1.09502	0.06527		9.45	1.10667	0.06991		9.45	1.09836	0.01056
			9.5	1.10757	0.02274		9.5	1.09502	0.06431		9.5	1.10667	0.06871		9.5	1.09836	0.01025
			9.55	1.10757	0.02342		9.55	1.09502	0.06335		9.55	1.10667	0.06755		9.55	1.09836	0.00995
[truncated: 36,530 more rows]

## Sheet: Fig 3a
			Ni-O-Ti		Ni-O-Ni		Ni foam		Ti foam
			Potential (V-iR vs. RHE)	Current density (mA/cm2)	Potential (V-iR vs. RHE)	Current density (mA/cm2)	Potential (V-iR vs. RHE)	Current density (mA/cm2)	Potential (V-iR vs. RHE)	Current density (mA/cm2)
			1.2	0.367	1.2	0.3928	1.2	0.2427	1.2	1.0525
			1.201	0.3697	1.201	0.3941	1.201	0.2436	1.201	1.0555
			1.202	0.3713	1.202	0.3952	1.202	0.2445	1.202	1.053
			1.203	0.3718	1.203	0.3977	1.203	0.2453	1.203	1.062
			1.204	0.376	1.204	0.3994	1.204	0.2461	1.204	1.063
			1.205	0.377	1.205	0.4013	1.205	0.2468	1.205	1.0625
			1.206	0.3775	1.206	0.4034	1.206	0.2483	1.206	1.063
			1.207	0.3803	1.207	0.4046	1.207	0.2494	1.207	1.062
			1.208	0.3832	1.208	0.4066	1.208	0.2498	1.208	1.063
			1.209	0.3848	1.209	0.4095	1.209	0.2512	1.209	1.057
			1.21	0.3859	1.21	0.4092	1.21	0.252	1.21	1.061
			1.211	0.3896	1.211	0.4122	1.211	0.2529	1.211	1.064
			1.212	0.3906	1.212	0.4143	1.212	0.2541	1.212	1.0665
			1.213	0.394	1.213	0.4158	1.213	0.2548	1.213	1.0625
			1.214	0.3944	1.214	0.4176	1.214	0.2555	1.214	1.065
			1.215	0.3961	1.215	0.4191	1.215	0.2564	1.215	1.0625
			1.216	0.3993	1.216	0.4211	1.216	0.2577	1.216	1.0645
			1.217	0.4008	1.217	0.4239	1.217	0.2584	1.217	1.065
			1.218	0.404	1.218	0.4248	1.218	0.2592	1.218	1.066
			1.219	0.4055	1.219	0.4267	1.219	0.2614	1.219	1.059
			1.22	0.407	1.22	0.4293	1.22	0.2623	1.22	1.0595
			1.221	0.4101	1.221	0.432	1.221	0.2623	1.221	1.067
			1.222	0.4118	1.222	0.435	1.222	0.263	1.222	1.0695
			1.223	0.4152	1.223	0.4355	1.223	0.2644	1.223	1.069
			1.224	0.4173	1.224	0.4386	1.224	0.2652	1.224	1.067
			1.225	0.4207	1.225	0.4394	1.225	0.2664	1.225	1.0745
			1.226	0.4233	1.226	0.4423	1.226	0.2676	1.226	1.0715
			1.227	0.426	1.227	0.4443	1.227	0.2681	1.227	1.0705
			1.228	0.4284	1.228	0.4472	1.228	0.2692	1.228	1.0645
			1.229	0.4306	1.229	0.4495	1.229	0.2702	1.229	1.068
			1.23	0.434	1.23	0.4529	1.23	0.2715	1.23	1.0625
			1.231	0.4362	1.231	0.4547	1.231	0.2727	1.231	1.063
			1.232	0.4392	1.232	0.4577	1.232	0.2738	1.232	1.0755
			1.233	0.4414	1.233	0.4582	1.233	0.275	1.233	1.0685
			1.234	0.4439	1.234	0.4612	1.234	0.2757	1.234	1.0745
			1.235	0.4481	1.235	0.464	1.235	0.2766	1.235	1.073
			1.236	0.4503	1.236	0.4684	1.236	0.2779	1.236	1.0725
			1.237	0.4543	1.237	0.4698	1.237	0.2787	1.237	1.072
			1.238	0.4572	1.238	0.4725	1.238	0.2801	1.238	1.0765
			1.239	0.4616	1.239	0.4751	1.239	0.2808	1.239	1.076
			1.24	0.4632	1.24	0.4792	1.24	0.2815	1.24	1.078
			1.241	0.4689	1.241	0.4814	1.241	0.2827	1.241	1.0715
			1.242	0.4712	1.242	0.4856	1.242	0.2843	1.242	1.0695
			1.243	0.4739	1.243	0.4887	1.243	0.2845	1.243	1.0785
			1.244	0.478	1.244	0.4914	1.244	0.2862	1.244	1.0755
			1.245	0.4828	1.245	0.4942	1.245	0.2874	1.245	1.0775
			1.246	0.4879	1.246	0.4973	1.246	0.2884	1.246	1.0725
			1.247	0.4905	1.247	0.5004	1.247	0.2888	1.247	1.076
			1.248	0.4949	1.248	0.5046	1.248	0.29	1.248	1.0745
			1.249	0.4987	1.249	0.5073	1.249	0.2907	1.249	1.073
			1.25	0.504	1.25	0.5117	1.25	0.2926	1.25	1.075
			1.251	0.5092	1.251	0.516	1.251	0.2931	1.251	1.0815
			1.252	0.5141	1.252	0.5188	1.252	0.2943	1.252	1.0755
			1.253	0.5177	1.253	0.5235	1.253	0.295	1.253	1.0775
			1.254	0.5224	1.254	0.5276	1.254	0.2967	1.254	1.0745
			1.255	0.5293	1.255	0.5315	1.255	0.2979	1.255	1.0835
			1.256	0.536	1.256	0.5366	1.256	0.2981	1.256	1.0755
			1.257	0.5414	1.257	0.541	1.257	0.3004	1.257	1.077
			1.258	0.547	1.258	0.5456	1.258	0.301	1.258	1.083
			1.259	0.5525	1.259	0.5508	1.259	0.3018	1.259	1.0835
			1.26	0.5633	1.26	0.5584	1.26	0.303	1.26	1.0805
			1.261	0.5701	1.261	0.5628	1.261	0.3034	1.261	1.077
			1.262	0.5786	1.262	0.5696	1.262	0.3045	1.262	1.0785
			1.263	0.5865	1.263	0.5758	1.263	0.3067	1.263	1.083
			1.264	0.5987	1.264	0.5809	1.264	0.3069	1.264	1.082
			1.265	0.6065	1.265	0.5887	1.265	0.3088	1.265	1.075
			1.266	0.6198	1.266	0.5969	1.266	0.3102	1.266	1.077
			1.267	0.6324	1.267	0.6066	1.267	0.3103	1.267	1.084
			1.268	0.6461	1.268	0.616	1.268	0.3116	1.268	1.0835
			1.269	0.6613	1.269	0.6272	1.269	0.3128	1.269	1.08
			1.27	0.6787	1.27	0.6399	1.27	0.3144	1.27	1.085
			1.271	0.7003	1.271	0.654	1.271	0.3156	1.271	1.088
			1.272	0.7218	1.272	0.6696	1.272	0.3162	1.272	1.0885
			1.273	0.7482	1.273	0.6875	1.273	0.3181	1.273	1.0855
			1.274	0.779	1.274	0.707	1.274	0.3188	1.274	1.0805
			1.275	0.8137	1.275	0.7297	1.275	0.3196	1.275	1.0865
			1.276	0.8544	1.276	0.7563	1.276	0.3211	1.276	1.0795
			1.277	0.9002	1.277	0.786	1.277	0.3225	1.277	1.0835
			1.278	0.9509	1.278	0.821	1.278	0.3236	1.278	1.091
			1.279	1.01	1.279	0.8594	1.279	0.3254	1.279	1.0875
			1.28	1.078	1.28	0.9026	1.28	0.3261	1.28	1.0895
			1.281	1.159	1.281	0.9507	1.281	0.3273	1.281	1.0855
			1.282	1.251	1.282	1.002	1.282	0.3285	1.282	1.085
			1.283	1.359	1.283	1.065	1.283	0.3295	1.283	1.09
			1.284	1.487	1.284	1.136	1.284	0.3322	1.284	1.0885
			1.285	1.64	1.285	1.214	1.285	0.3321	1.285	1.087
			1.286	1.834	1.286	1.3	1.286	0.3338	1.286	1.0855
			1.287	2.074	1.287	1.402	1.287	0.335	1.287	1.088
			1.288	2.372	1.288	1.512	1.288	0.3361	1.288	1.0855
			1.289	2.753	1.289	1.64	1.289	0.3378	1.289	1.0905
			1.29	3.232	1.29	1.785	1.29	0.3399	1.29	1.0925
			1.291	3.812	1.291	1.953	1.291	0.3403	1.291	1.094
			1.292	4.543	1.292	2.143	1.292	0.3423	1.292	1.0885
			1.293	5.424	1.293	2.362	1.293	0.3428	1.293	1.0885
			1.294	6.472	1.294	2.615	1.294	0.3447	1.294	1.087
			1.295	7.7	1.295	2.904	1.295	0.3457	1.295	1.088
			1.296	9.118	1.296	3.242	1.296	0.3484	1.296	1.0965
			1.297	10.73	1.297	3.617	1.297	0.3498	1.297	1.0925
			1.298	12.58	1.298	4.059	1.298	0.3509	1.298	1.098
			1.299	14.71	1.299	4.58	1.299	0.3534	1.299	1.0935
			1.3	17.13	1.3	5.181	1.3	0.3546	1.3	1.091
			1.301	19.87	1.301	5.872	1.301	0.355	1.301	1.093
			1.302	22.96	1.302	6.673	1.302	0.358	1.302	1.09
			1.303	26.35	1.303	7.594	1.303	0.3593	1.303	1.0955
			1.304	29.99	1.304	8.635	1.304	0.3611	1.304	1.092
			1.305	33.8	1.305	9.801	1.305	0.3638	1.305	1.0955
			1.306	37.65	1.306	11.11	1.306	0.3652	1.306	1.0945
			1.307	41.51	1.307	12.55	1.307	0.367	1.307	1.095
			1.308	45.3	1.308	14.14	1.308	0.3689	1.308	1.089
			1.309	49.03	1.309	15.88	1.309	0.3722	1.309	1.0965
			1.31	52.62	1.31	17.78	1.31	0.3731	1.31	1.089
			1.311	56.12	1.311	19.81	1.311	0.3757	1.311	1.094
			1.312	59.5	1.312	22.02	1.312	0.3776	1.312	1.097
			1.313	63	1.313	24.37	1.313	0.3803	1.313	1.0975
			1.314	66.76	1.314	26.85	1.314	0.3821	1.314	1.0915
			1.315	69.99	1.315	29.44	1.315	0.3843	1.315	1.0985
			1.316	73.27	1.316	32.15	1.316	0.3879	1.316	1.101
			1.317	76.47	1.317	34.92	1.317	0.389	1.317	1.1045
			1.318	79.91	1.318	37.75	1.318	0.393	1.318	1.0955
			1.319	83.2	1.319	40.64	1.319	0.396	1.319	1.1005
			1.32	86.43	1.32	43.55	1.32	0.3978	1.32	1.0925
			1.321	89.42	1.321	46.46	1.321	0.4008	1.321	1.1
			1.322	92.39	1.322	49.39	1.322	0.4049	1.322	1.1035
			1.323	95.18	1.323	52.29	1.323	0.4076	1.323	1.0975
			1.324	97.82	1.324	55.19	1.324	0.4114	1.324	1.1045
			1.325	100.5	1.325	58.06	1.325	0.4145	1.325	1.1005
			1.326	103.2	1.326	60.91	1.326	0.4179	1.326	1.101
			1.327	105.8	1.327	63.75	1.327	0.4216	1.327	1.104
			1.328	108.5	1.328	66.6	1.328	0.4265	1.328	1.107
			1.329	111.3	1.329	69.51	1.329	0.4309	1.329	1.104
			1.33	113.8	1.33	72.49	1.33	0.435	1.33	1.1025
			1.331	116.3	1.331	75.32	1.331	0.4401	1.331	1.0955
			1.332	118.7	1.332	78.1	1.332	0.4457	1.332	1.1035
			1.333	121.7	1.333	80.87	1.333	0.4501	1.333	1.102
			1.334	124.6	1.334	83.59	1.334	0.4575	1.334	1.1065
			1.335	127.1	1.335	86.29	1.335	0.4654	1.335	1.1135
			1.336	129.5	1.336	89.02	1.336	0.4701	1.336	1.109
			1.337	131.9	1.337	91.77	1.337	0.4784	1.337	1.108
			1.338	134.1	1.338	94.39	1.338	0.4869	1.338	1.108
			1.339	136.3	1.339	97.32	1.339	0.4946	1.339	1.1085
			1.34	138.9	1.34	100.7	1.34	0.506	1.34	1.106
			1.341	142.2	1.341	103.8	1.341	0.5178	1.341	1.1075
			1.342	144.7	1.342	106.8	1.342	0.5302	1.342	1.11
			1.343	147.2	1.343	109.6	1.343	0.5475	1.343	1.1135
			1.344	149.7	1.344	112.7	1.344	0.5639	1.344	1.1105
			1.345	152.2	1.345	115.4	1.345	0.5868	1.345	1.108
			1.346	155.3	1.346	118.1	1.346	0.6108	1.346	1.104
			1.347	158.1	1.347	120.8	1.347	0.6445	1.347	1.112
			1.348	160.6	1.348	123.6	1.348	0.6843	1.348	1.1095
			1.349	163.2	1.349	126.2	1.349	0.7306	1.349	1.112
			1.35	165.5	1.35	128.8	1.35	0.7905	1.35	1.1105
			1.351	167.9	1.351	131.3	1.351	0.8632	1.351	1.1135
			1.352	170.5	1.352	134	1.352	0.9521	1.352	1.1115
			1.353	172.3	1.353	136.8	1.353	1.06	1.353	1.118
			1.354	174.1	1.354	139.4	1.354	1.192	1.354	1.119
			1.355	176.5	1.355	141.9	1.355	1.35	1.355	1.1095
			1.356	179	1.356	144.6	1.356	1.539	1.356	1.114
			1.357	180.8	1.357	147.1	1.357	1.761	1.357	1.106
			1.358	182.4	1.358	150.1	1.358	2.018	1.358	1.1095
			1.359	184.3	1.359	152.6	1.359	2.311	1.359	1.1145
			1.36	186.4	1.36	154.8	1.36	2.638	1.36	1.112
			1.361	188.4	1.361	157.2	1.361	3.003	1.361	1.1195
			1.362	190.3	1.362	159.5	1.362	3.393	1.362	1.1185
			1.363	192.9	1.363	162.1	1.363	3.804	1.363	1.1165
			1.364	194.9	1.364	164.7	1.364	4.239	1.364	1.121
			1.365	197.5	1.365	167.3	1.365	4.693	1.365	1.114
			1.366	199.2	1.366	169.6	1.366	5.162	1.366	1.1175
			1.367	201.1	1.367	172.1	1.367	5.641	1.367	1.1205
			1.368	202.8	1.368	174.2	1.368	6.131	1.368	1.114
			1.369	204.4	1.369	176.1	1.369	6.632	1.369	1.1205
			1.37	205.8	1.37	177.8	1.37	7.147	1.37	1.1135
			1.371	207.6	1.371	180.2	1.371	7.674	1.371	1.1195
			1.372	208.8	1.372	183	1.372	8.209	1.372	1.117
			1.373	210.2	1.373	185.2	1.373	8.748	1.373	1.118
			1.374	211.4	1.374	187.3	1.374	9.292	1.374	1.1215
			1.375	213	1.375	189.5	1.375	9.83	1.375	1.117
			1.376	214.8	1.376	192	1.376	10.36	1.376	1.1205
			1.377	216	1.377	195.1	1.377	10.89	1.377	1.123
			1.378	217.3	1.378	197.8	1.378	11.43	1.378	1.1215
			1.379	219	1.379	199.6	1.379	11.99	1.379	1.1235
			1.38	220.4	1.38	201.6	1.38	12.57	1.38	1.122
			1.381	222.2	1.381	204.1	1.381	13.15	1.381	1.1245
			1.382	224.2	1.382	206	1.382	13.72	1.382	1.125
			1.383	226.7	1.383	207.7	1.383	14.3	1.383	1.122
			1.384	227.9	1.384	209.3	1.384	14.89	1.384	1.126
			1.385	229.3	1.385	211.4	1.385	15.48	1.385	1.126
			1.386	230.5	1.386	213.1	1.386	16.07	1.386	1.1225
			1.387	232.4	1.387	215.2	1.387	16.67	1.387	1.1285
			1.388	233.8	1.388	217	1.388	17.31	1.388	1.1285
			1.389	234.9	1.389	218.8	1.389	17.95	1.389	1.1235
			1.39	236.1	1.39	220.5	1.39	18.57	1.39	1.12
			1.391	237.8	1.391	222.7	1.391	19.17	1.391	1.125
			1.392	239.7	1.392	224.2	1.392	19.75	1.392	1.1245
			1.393	241.2	1.393	225.5	1.393	20.34	1.393	1.1275
			1.394	242.3	1.394	226.9	1.394	20.91	1.394	1.1245
			1.395	243.2	1.395	229.2	1.395	21.5	1.395	1.129
			1.396	244.2	1.396	230.8	1.396	22.08	1.396	1.123
			1.397	244.9	1.397	233.6	1.397	22.65	1.397	1.1265
			1.398	245.8	1.398	234.8	1.398	23.22	1.398	1.1255
			1.399	246.6	1.399	236.3	1.399	23.8	1.399	1.1355
			1.4	248	1.4	238.1	1.4	24.38	1.4	1.123
							1.401	24.95	1.401	1.136
							1.402	25.51	1.402	1.129
							1.403	26.08	1.403	1.1295
							1.404	26.65	1.404	1.134
							1.405	27.21	1.405	1.132
							1.406	27.77	1.406	1.129
							1.407	28.34	1.407	1.132
							1.408	28.9	1.408	1.127
							1.409	29.45	1.409	1.132
							1.41	30.02	1.41	1.137
							1.411	30.58	1.411	1.1355
							1.412	31.14	1.412	1.142
							1.413	31.7	1.413	1.139
							1.414	32.26	1.414	1.133
							1.415	32.81	1.415	1.1385
							1.416	33.36	1.416	1.1255
							1.417	33.91	1.417	1.132
							1.418	34.46	1.418	1.14
							1.419	35.01	1.419	1.142
							1.42	35.56	1.42	1.136
							1.421	36.11	1.421	1.1375
							1.422	36.66	1.422	1.137
							1.423	37.2	1.423	1.137
							1.424	37.74	1.424	1.1355
							1.425	38.29	1.425	1.145
							1.426	38.84	1.426	1.14
							1.427	39.39	1.427	1.1395
							1.428	39.94	1.428	1.1425
							1.429	40.48	1.429	1.141
							1.43	41.02	1.43	1.1385
							1.431	41.57	1.431	1.147
							1.432	42.11	1.432	1.1385
							1.433	42.65	1.433	1.147
							1.434	43.19	1.434	1.144
							1.435	43.73	1.435	1.1385
							1.436	44.27	1.436	1.142
							1.437	44.81	1.437	1.149
							1.438	45.34	1.438	1.1495
							1.439	45.88	1.439	1.1435
							1.44	46.41	1.44	1.145
							1.441	46.95	1.441	1.1475
							1.442	47.48	1.442	1.1425
							1.443	48.02	1.443	1.146
							1.444	48.55	1.444	1.148
							1.445	49.08	1.445	1.146
							1.446	49.6	1.446	1.143
							1.447	50.14	1.447	1.154
							1.448	50.66	1.448	1.1525
							1.449	51.19	1.449	1.147
							1.45	51.72	1.45	1.149
							1.451	52.24	1.451	1.1555
							1.452	52.77	1.452	1.1555
							1.453	53.29	1.453	1.1475
							1.454	53.82	1.454	1.147
							1.455	54.33	1.455	1.155
							1.456	54.87	1.456	1.1575
							1.457	55.39	1.457	1.1555
							1.458	55.91	1.458	1.154
							1.459	56.43	1.459	1.1575
							1.46	56.95	1.46	1.16
							1.461	57.46	1.461	1.1545
							1.462	57.99	1.462	1.1525
							1.463	58.5	1.463	1.1575
							1.464	59.02	1.464	1.163
							1.465	59.54	1.465	1.161
							1.466	60.05	1.466	1.1595
							1.467	60.57	1.467	1.1565
							1.468	61.08	1.468	1.158
							1.469	61.61	1.469	1.1585
							1.47	62.14	1.47	1.1535
							1.471	62.66	1.471	1.1605
							1.472	63.19	1.472	1.165
							1.473	63.71	1.473	1.1655
							1.474	64.22	1.474	1.163
							1.475	64.74	1.475	1.162
							1.476	65.24	1.476	1.166
							1.477	65.76	1.477	1.165
							1.478	66.28	1.478	1.155
							1.479	66.79	1.479	1.1665
							1.48	67.3	1.48	1.167
							1.481	67.81	1.481	1.167
							1.482	68.33	1.482	1.1695
							1.483	68.83	1.483	1.1705
							1.484	69.35	1.484	1.1715
							1.485	69.87	1.485	1.1675
							1.486	70.41	1.486	1.162
							1.487	70.93	1.487	1.1695
							1.488	71.44	1.488	1.1715
							1.489	71.95	1.489	1.173
							1.49	72.47	1.49	1.171
							1.491	72.98	1.491	1.171
							1.492	73.5	1.492	1.1715
							1.493	74.01	1.493	1.1745
							1.494	74.53	1.494	1.1705
							1.495	75.04	1.495	1.1755
							1.496	75.56	1.496	1.175
							1.497	76.07	1.497	1.1695
							1.498	76.59	1.498	1.176
							1.499	77.1	1.499	1.1715
							1.5	77.61	1.5	1.172
							1.501	78.13	1.501	1.1795
							1.502	78.67	1.502	1.1765
							1.503	79.19	1.503	1.1715
							1.504	79.69	1.504	1.1815
							1.505	80.22	1.505	1.1785
							1.506	80.73	1.506	1.1805
							1.507	81.26	1.507	1.1775
							1.508	81.78	1.508	1.1835
							1.509	82.29	1.509	1.186
							1.51	82.81	1.51	1.181
							1.511	83.34	1.511	1.1855
							1.512	83.85	1.512	1.1755
							1.513	84.37	1.513	1.1825
							1.514	84.88	1.514	1.1845
							1.515	85.39	1.515	1.183
							1.516	85.91	1.516	1.187
							1.517	86.43	1.517	1.1915
							1.518	86.95	1.518	1.1895
							1.519	87.46	1.519	1.19
							1.52	87.98	1.52	1.188
							1.521	88.49	1.521	1.1895
							1.522	89.01	1.522	1.1925
							1.523	89.53	1.523	1.1965
							1.524	90.05	1.524	1.1915
							1.525	90.57	1.525	1.1905
							1.526	91.09	1.526	1.1905
							1.527	91.61	1.527	1.197
							1.528	92.13	1.528	1.1935
							1.529	92.67	1.529	1.197
							1.53	93.18	1.53	1.197
							1.531	93.69	1.531	1.1985
							1.532	94.21	1.532	1.1925
							1.533	94.73	1.533	1.1975
							1.534	95.25	1.534	1.196
							1.535	95.76	1.535	1.203
							1.536	96.26	1.536	1.203
							1.537	96.76	1.537	1.206
							1.538	97.27	1.538	1.203
							1.539	97.79	1.539	1.2035
							1.54	98.28	1.54	1.2115
							1.541	98.79	1.541	1.21
							1.542	99.29	1.542	1.208
							1.543	99.8	1.543	1.206
							1.544	100.3	1.544	1.2175
							1.545	100.8	1.545	1.2165
							1.546	101.3	1.546	1.2095
							1.547	101.8	1.547	1.214
							1.548	102.3	1.548	1.214
							1.549	102.8	1.549	1.2195
							1.55	103.3	1.55	1.214
							1.551	103.8	1.551	1.2175
							1.552	104.3	1.552	1.218
							1.553	104.8	1.553	1.2205
							1.554	105.3	1.554	1.2185
							1.555	105.8	1.555	1.226
							1.556	106.3	1.556	1.2195
							1.557	106.8	1.557	1.226
							1.558	107.3	1.558	1.231
							1.559	107.8	1.559	1.231
							1.56	108.3	1.56	1.231
							1.561	108.7	1.561	1.234
							1.562	109.2	1.562	1.2315
							1.563	109.7	1.563	1.2345
							1.564	110.2	1.564	1.235
							1.565	110.7	1.565	1.24
							1.566	111.2	1.566	1.2385
							1.567	111.6	1.567	1.249
							1.568	112.1	1.568	1.2415
							1.569	112.6	1.569	1.252
							1.57	113.1	1.57	1.2445
							1.571	113.5	1.571	1.256
							1.572	114	1.572	1.249
							1.573	114.4	1.573	1.2545
							1.574	114.9	1.574	1.253
							1.575	115.3	1.575	1.253
							1.576	115.8	1.576	1.256
							1.577	116.2	1.577	1.263
							1.578	116.7	1.578	1.2645
							1.579	117.1	1.579	1.2695
							1.58	117.6	1.58	1.2695
							1.581	118	1.581	1.2795
							1.582	118.5	1.582	1.273
							1.583	118.9	1.583	1.2755
							1.584	119.4	1.584	1.28
							1.585	119.8	1.585	1.2825
							1.586	120.2	1.586	1.2845
							1.587	120.6	1.587	1.288
							1.588	121	1.588	1.2865
							1.589	121.4	1.589	1.29
							1.59	121.9	1.59	1.2965
							1.591	122.3	1.591	1.3015
							1.592	122.7	1.592	1.3015
							1.593	123.1	1.593	1.312
							1.594	123.4	1.594	1.3105
							1.595	123.8	1.595	1.314
							1.596	124.2	1.596	1.316
							1.597	124.5	1.597	1.3175
							1.598	124.9	1.598	1.33
							1.599	125.3	1.599	1.3345
							1.6	125.6	1.6	1.33
							1.601	126	1.601	1.34
							1.602	126.3	1.602	1.337
							1.603	126.7	1.603	1.3565
							1.604	127	1.604	1.3545
							1.605	127.4	1.605	1.357
							1.606	127.7	1.606	1.3625
							1.607	128	1.607	1.362
							1.608	128.3	1.608	1.375
							1.609	128.6	1.609	1.375
							1.61	128.9	1.61	1.3835
							1.611	129.2	1.611	1.3865
							1.612	129.5	1.612	1.3885
							1.613	129.7	1.613	1.392
							1.614	129.9	1.614	1.4035
							1.615	130.2	1.615	1.409
							1.616	130.4	1.616	1.4225
							1.617	130.7	1.617	1.4195
							1.618	130.9	1.618	1.4215
							1.619	131.1	1.619	1.44
							1.62	131.3	1.62	1.448
							1.621	131.5	1.621	1.4535
							1.622	131.6	1.622	1.458
							1.623	131.8	1.623	1.468
							1.624	132	1.624	1.471
							1.625	132.1	1.625	1.476
							1.626	132.3	1.626	1.4905
							1.627	132.4	1.627	1.498
							1.628	132.5	1.628	1.5015
							1.629	132.6	1.629	1.52
							1.63	132.7	1.63	1.528
							1.631	132.8	1.631	1.529
							1.632	132.9	1.632	1.5355
							1.633	132.9	1.633	1.549
							1.634	133	1.634	1.559
							1.635	133	1.635	1.5715
							1.636	133	1.636	1.5805
							1.637	133.1	1.637	1.586
							1.638	133	1.638	1.5955
							1.639	133	1.639	1.6155
							1.64	132.9	1.64	1.6135
							1.641	132.9	1.641	1.6315
							1.642	132.8	1.642	1.6455
							1.643	132.7	1.643	1.6545
							1.644	132.6	1.644	1.6665
							1.645	132.5	1.645	1.6785
							1.646	132.3	1.646	1.6855
							1.647	132.1	1.647	1.7025
							1.648	131.9	1.648	1.7115
							1.649	131.8	1.649	1.728
							1.65	131.5	1.65	1.738
							1.651	131.3	1.651	1.757
							1.652	131	1.652	1.765
							1.653	130.7	1.653	1.7825
							1.654	130.4	1.654	1.794
							1.655	130	1.655	1.8095
							1.656	129.7	1.656	1.8255
							1.657	129.3	1.657	1.844
							1.658	128.9	1.658	1.8535
							1.659	128.4	1.659	1.871
							1.66	127.9	1.66	1.888
							1.661	127.4	1.661	1.906
							1.662	126.9	1.662	1.92
							1.663	126.3	1.663	1.936
							1.664	125.7	1.664	1.948
							1.665	125.1	1.665	1.97
							1.666	124.4	1.666	1.988
							1.667	123.8	1.667	2.011
							1.668	123.1	1.668	2.026
							1.669	122.3	1.669	2.046
							1.67	121.6	1.67	2.0645
							1.671	120.8	1.671	2.0855
							1.672	120	1.672	2.096
							1.673	119.1	1.673	2.1265
							1.674	118.1	1.674	2.138
							1.675	117.1	1.675	2.166
							1.676	116.1	1.676	2.19
							1.677	115	1.677	2.209
							1.678	113.9	1.678	2.227
							1.679	112.7	1.679	2.25
							1.68	111.5	1.68	2.2735
							1.681	110.3	1.681	2.301
							1.682	109.1	1.682	2.3275
							1.683	107.8	1.683	2.3535
							1.684	106.6	1.684	2.371
							1.685	105.3	1.685	2.3955
							1.686	103.9	1.686	2.416
							1.687	102.6	1.687	2.449
							1.688	101.3	1.688	2.466
							1.689	100	1.689	2.497
							1.69	98.72	1.69	2.522
							1.691	97.42	1.691	2.5545
							1.692	96.15	1.692	2.5755
							1.693	94.94	1.693	2.6045
							1.694	93.76	1.694	2.6285
							1.695	92.62	1.695	2.66
							1.696	91.51	1.696	2.691
							1.697	90.51	1.697	2.712
							1.698	89.56	1.698	2.745
							1.699	88.72	1.699	2.771
							1.7	87.92	1.7	2.795
							1.701	87.12	1.701	2.832
							1.702	86.37	1.702	2.8595
							1.703	85.73	1.703	2.8985
							1.704	85.17	1.704	2.922
							1.705	84.6	1.705	2.9555
							1.706	84.18	1.706	2.983
							1.707	83.8	1.707	3.023
							1.708	83.48	1.708	3.043
							1.709	83.15	1.709	3.08
							1.71	82.86	1.71	3.1135
							1.711	82.65	1.711	3.1445
							1.712	82.45	1.712	3.175
							1.713	82.3	1.713	3.211
							1.714	82.19	1.714	3.242
							1.715	82.24	1.715	3.2845
							1.716	82.25	1.716	3.307
							1.717	82.19	1.717	3.3445
							1.718	82.21	1.718	3.38
							1.719	82.26	1.719	3.421
							1.72	82.33	1.72	3.4505
							1.721	82.41	1.721	3.491
							1.722	82.53	1.722	3.526
							1.723	82.75	1.723	3.5635
							1.724	82.94	1.724	3.5995
							1.725	83.12	1.725	3.6395
							1.726	83.32	1.726	3.6655
							1.727	83.52	1.727	3.715
							1.728	83.74	1.728	3.754
							1.729	84	1.729	3.7905
							1.73	84.25	1.73	3.8215
							1.731	84.48	1.731	3.868
							1.732	84.73	1.732	3.906
							1.733	85.01	1.733	3.9455
							1.734	85.3	1.734	3.9825
							1.735	85.57	1.735	4.0325
							1.736	85.87	1.736	4.064
							1.737	86.17	1.737	4.114
							1.738	86.48	1.738	4.151
							1.739	86.78	1.739	4.1905
							1.74	87.14	1.74	4.226
							1.741	87.45	1.741	4.2735
							1.742	87.75	1.742	4.308
							1.743	88.04	1.743	4.3525
							1.744	88.38	1.744	4.3975
							1.745	88.7	1.745	4.4395
							1.746	89.01	1.746	4.476
							1.747	89.34	1.747	4.5225
							1.748	89.68	1.748	4.564
							1.749	90.04	1.749	4.602
							1.75	90.35	1.75	4.6495
							1.751	90.63	1.751	4.695
							1.752	90.92	1.752	4.731
							1.753	91.2	1.753	4.7775
							1.754	91.5	1.754	4.8215
							1.755	91.79	1.755	4.867
							1.756	92.11	1.756	4.911
							1.757	92.46	1.757	4.964
							1.758	92.89	1.758	4.9985
							1.759	93.26	1.759	5.045
							1.76	93.57	1.76	5.09
							1.761	93.84	1.761	5.14
							1.762	94.11	1.762	5.18
							1.763	94.41	1.763	5.225
							1.764	94.68	1.764	5.27
							1.765	94.98	1.765	5.31
							1.766	95.35	1.766	5.36
							1.767	95.67	1.767	5.4
							1.768	95.98	1.768	5.445
							1.769	96.27	1.769	5.49
							1.77	96.58	1.77	5.535
							1.771	96.87	1.771	5.58
							1.772	97.12	1.772	5.625
							1.773	97.43	1.773	5.67
							1.774	97.76	1.774	5.71
							1.775	98.08	1.775	5.755
							1.776	98.38	1.776	5.805
							1.777	98.68	1.777	5.845
							1.778	98.96	1.778	5.9
							1.779	99.22	1.779	5.945
							1.78	99.49	1.78	5.985
							1.781	99.75	1.781	6.035
							1.782	100	1.782	6.085
							1.783	100.3	1.783	6.145
							1.784	100.6	1.784	6.185
							1.785	101	1.785	6.225
							1.786	101.2	1.786	6.275
							1.787	101.5	1.787	6.32
							1.788	101.8	1.788	6.37
							1.789	102.1	1.789	6.43
							1.79	102.4	1.79	6.485
							1.791	102.6	1.791	6.53
							1.792	102.9	1.792	6.575
							1.793	103.2	1.793	6.625
							1.794	103.4	1.794	6.67
							1.795	103.7	1.795	6.72
							1.796	104	1.796	6.78
							1.797	104.3	1.797	6.82
							1.798	104.5	1.798	6.87
							1.799	104.8	1.799	6.92
							1.8	105	1.8	6.97

## Sheet: Fig 3b
			Ni-O-Ti				Ni-O-Ni				Ni foam
			log(i mA/cm2)	Potential (V − iR vs. RHE)	Fitting		log(i mA/cm2)	Potential (V − iR vs. RHE)	Fitting		log(i mA/cm2)	Potential (V − iR vs. RHE)	Fitting
			0.31681	1.287	1.28708		0.21484	1.289	1.2897		-0.02132	1.3524	1.35179
			0.37511	1.288	1.28791		0.25164	1.29	1.29043		0.02531	1.3534	1.35276
			0.43981	1.289	1.28883		0.2907	1.291	1.29122		0.07628	1.3544	1.35382
			0.50947	1.29	1.28982		0.33102	1.292	1.29202		0.13033	1.3554	1.35494
			0.58115	1.291	1.29084		0.37328	1.293	1.29287		0.18724	1.3564	1.35612
			0.65734	1.292	1.29192		0.41747	1.294	1.29375		0.24576	1.3574	1.35734
			0.73432	1.293	1.29302		0.463	1.295	1.29466		0.30492	1.3584	1.35857
			0.81104	1.294	1.29411		0.51081	1.296	1.29562		0.3638	1.3594	1.35979
			0.88649	1.295	1.29518		0.55835	1.297	1.29657		0.42127	1.3604	1.36099
			0.9599	1.296	1.29623		0.60842	1.298	1.29757		0.47756	1.3614	1.36216
			1.0306	1.297	1.29723		0.66087	1.299	1.29862		0.53058	1.3624	1.36326
			1.09968	1.298	1.29821		0.71441	1.3	1.29969		0.58024	1.3634	1.36429
			1.16761	1.299	1.29918		0.76879	1.301	1.30078		0.62726	1.3644	1.36527
			1.23376	1.3	1.30012		0.82432	1.302	1.30189		0.67145	1.3654	1.36619
			1.2982	1.301	1.30104		0.88047	1.303	1.30301		0.71282	1.3664	1.36705
			1.36097	1.302	1.30193		0.93626	1.304	1.30413		0.75136	1.3674	1.36785
			1.42078	1.303	1.30278		0.99127	1.305	1.30523		0.78753	1.3684	1.3686
			1.47698	1.304	1.30358		1.04571	1.306	1.30632		0.82164	1.3694	1.36931
							1.09864	1.307	1.30738		0.85412	1.3704	1.36999
							1.15045	1.308	1.30841		0.88502	1.3714	1.37063
							1.20085	1.309	1.30942		0.91429	1.3724	1.37124
							1.24993	1.31	1.3104		0.94191	1.3734	1.37181
							1.29688	1.311	1.31134
							1.34282	1.312	1.31226
							1.38686	1.313	1.31314
							1.42894	1.314	1.31398
							1.46894	1.315	1.31478
							1.50718	1.316	1.31555
							1.54307	1.317	1.31627

## Sheet: Fig 3c
			Potential (V − iR vs. RHE)	N selectivity (%)
				Ni-O-Ti			Ni-O-Ni							Ni foam
				N2	Error bars		N2	Error bars	NO2-	Error bars	NCO-	Error bars		N2	Error bars	NO2-	Error bars	NCO-	Error bars
			1.4	99.1	1.8		60.54	4.3	18.8	3.3	18.87	3.8		30.4	7.8	31.25	6.4	32.25	5.7
			1.5	99.2	0.95		56.1	3.3	21.15	2.8	21.015	2.6		24	6.4	36.8	4.8	37.2	4.5
			1.6	99.6	0.8		13.5661	2.5	42.7169	1.95	42.1717	1.15		11.2632	5.9	41.3684	5.1	42.3868	4.5
			1.7	99.4	0.9		9.28571	1.9	44.8571	1.41	44.5714	1.5		12.01	6.7	38.2	5.4	39.6	5.9

## Sheet: Fig 3d
				Time (min)	Intensity of pressure (Torr*10−7)
					14N2	14N15N	15N2
				-5.2	0.35087	0.00672	0.02349
				-4.55	0.34527	0.00649	0.02361
				-3.9	0.34932	0.00514	0.02292
				-3.25	0.35093	0.00481	0.02399
				-2.6	0.3466	0.00556	0.0215
				-1.95	0.34873	0.00639	0.02197
				-1.3	0.34673	0.00588	0.02311
				-0.65	0.34737	0.00597	0.02268
				0	0.34578	0.00507	0.0235
				0.65	0.35275	0.00702	0.02953
				1.3	0.36154	0.00671	0.03718
				1.95	0.36985	0.00706	0.04569
				2.6	0.37465	0.00699	0.05167
				3.23333	0.38138	0.00727	0.05782
				3.88333	0.38926	0.0063	0.06339
				4.53333	0.39456	0.00624	0.06761
				5.18333	0.39882	0.00694	0.07035
				5.83333	0.39928	0.00711	0.07378
				6.48333	0.4052	0.0067	0.07643
				7.13333	0.40691	0.00814	0.07964
				7.78333	0.40682	0.00751	0.08022
				8.43333	0.4106	0.00886	0.08313
				9.08333	0.40958	0.00749	0.08365
				9.73333	0.40903	0.00749	0.08616
				10.3833	0.4136	0.00709	0.08771
				11.0333	0.41411	0.00749	0.08822
				11.6833	0.41223	0.0081	0.08879
				12.3333	0.41147	0.00715	0.08962
				12.9167	0.4131	0.00674	0.08804
				13.5667	0.41829	0.00816	0.08846
				14.2167	0.41653	0.00693	0.08882
				14.8667	0.41371	0.00803	0.0902
				15.5167	0.41543	0.00748	0.08959
				16.1667	0.4146	0.00768	0.09112
				16.8167	0.4155	0.00879	0.09159
				17.4667	0.41151	0.0085	0.09078
				18.1167	0.41524	0.00877	0.09105
				18.7667	0.41472	0.00682	0.09112
				19.4167	0.40988	0.00689	0.09065
				20.0667	0.41507	0.00762	0.09069
				20.7167	0.41443	0.0088	0.09048
				21.35	0.41217	0.00745	0.09372
				22	0.41192	0.00997	0.09176
				22.65	0.41367	0.00903	0.09061
				23.3	0.40811	0.00958	0.09207
				23.95	0.41224	0.00815	0.09234
				24.6	0.41501	0.00816	0.0909
				25.25	0.41023	0.00789	0.09175
				25.9	0.41156	0.00785	0.0913
				26.5	0.41077	0.00649	0.09125
				27.15	0.41254	0.00771	0.092
				27.8	0.41063	0.00716	0.09127
				28.45	0.40915	0.00738	0.0907
				29.0833	0.4095	0.00618	0.09181
				29.7333	0.41033	0.00685	0.0908
				30.3833	0.40965	0.00693	0.08958

## Sheet: Fig 3e
			Poisoning by NCO-			Poisoning by NO2-
			Time (s)	Current density (mA/cm2)		Time (s)	Current density (mA/cm2)
			0	99.3958		0	100.076
			1	99.3888		1	100.101
			2	99.4458		2	100.112
			3	99.4796		3	100.112
			4	99.4802		4	100.111
			5	99.4796		5	100.11
			6	99.5462		6	100.109
			7	99.5713		7	100.108
			8	99.5779		8	100.106
			9	99.5954		9	100.104
			10	99.625		10	100.105
			11	99.6493		11	100.106
			12	99.663		12	100.104
			13	99.695		13	100.106
			14	99.6962		14	100.108
			15	99.7001		15	100.111
			16	99.7291		16	100.115
			17	99.7266		17	100.117
			18	99.7394		18	100.117
			19	99.7512		19	100.115
			20	99.7708		20	100.117
			21	99.79		21	100.116
			22	99.7867		22	100.121
			23	99.8019		23	100.126
			24	99.8194		24	100.126
			25	99.7995		25	100.126
			26	99.8103		26	100.125
			27	99.844		27	100.124
			28	99.8623		28	100.123
			29	99.8844		29	100.124
			30	99.9025		30	100.124
			31	99.9146		31	100.124
			32	99.9098		32	100.122
			33	99.8755		33	100.12
			34	99.8744		34	100.121
			35	99.8992		35	100.118
			36	99.8895		36	100.116
			37	99.9303		37	100.118
			38	99.9499		38	100.116
			39	99.9593		39	100.115
			40	99.9671		40	100.115
			41	99.9815		41	100.115
			42	99.9933		42	100.114
			43	100.035		43	100.115
			44	100.02		44	100.112
			45	100.049		45	100.111
			46	100.027		46	100.11
			47	99.9888		47	100.108
			48	99.9413		48	100.109
			49	99.9851		49	100.108
			50	100.043		50	100.107
			51	100.047		51	100.113
			52	100.023		52	100.112
			53	100.082		53	100.11
			54	100.084		54	100.11
			55	100.085		55	100.111
			56	100.1		56	100.109
			57	100.111		57	100.108
			58	100.121		58	100.107
			59	100.142		59	100.107
			60	100.169		60	100.108
			61	100.17		61	100.107
			62	100.159		62	100.104
			63	100.146		63	100.105
			64	100.119		64	100.107
			65	100.166		65	100.105
			66	100.18		66	100.104
			67	100.166		67	100.102
			68	100.174		68	100.101
			69	100.19		69	100.1
			70	100.196		70	100.102
			71	100.195		71	100.101
			72	100.194		72	100.1
			73	100.172		73	100.098
			74	100.17		74	100.099
			75	100.174		75	100.103
			76	100.192		76	100.105
			77	100.23		77	100.104
			78	100.182		78	100.104
			79	100.199		79	100.105
			80	100.227		80	100.105
			81	100.217		81	100.103
			82	100.244		82	100.101
			83	100.259		83	100.101
			84	100.295		84	100.099
			85	100.304		85	100.096
			86	100.297		86	100.099
			87	100.343		87	100.098
			88	100.33		88	100.095
			89	100.341		89	100.095
			90	100.314		90	100.095
			91	100.304		91	100.095
			92	100.326		92	100.094
			93	100.325		93	100.093
			94	100.33		94	100.092
			95	100.332		95	100.092
			96	100.341		96	100.09
			97	100.374		97	100.088
			98	100.377		98	100.088
			99	100.335		99	100.087
			100	100.304		100	100.087
			101	100.32		101	100.086
			102	100.351		102	100.084
			103	100.353		103	100.088
			104	100.382		104	100.091
			105	100.41		105	100.09
			106	100.384		106	100.089
			107	100.342		107	100.085
			108	100.354		108	100.085
			109	100.363		109	100.083
			110	100.4		110	100.083
			111	100.415		111	100.082
			112	100.424		112	100.08
			113	100.429		113	100.084
			114	100.463		114	100.082
			115	100.473		115	100.081
			116	100.445		116	100.083
			117	100.489		117	100.085
			118	100.475		118	100.086
			119	100.456		119	100.087
			120	100.466		120	100.084
			121	100.494		121	100.083
			122	100.465		122	100.088
			123	100.469		123	100.089
			124	100.462		124	100.089
			125	100.479		125	100.088
			126	100.496		126	100.085
			127	100.515		127	100.085
			128	100.515		128	100.083
			129	100.502		129	100.083
			130	100.502		130	100.082
			131	100.515		131	100.08
			132	100.507		132	100.078
			133	100.526		133	100.078
			134	100.51		134	100.08
			135	100.467		135	100.079
			136	100.505		136	100.079
			137	100.546		137	100.08
			138	100.579		138	100.079
			139	100.516		139	100.079
			140	100.482		140	100.076
			141	100.467		141	100.076
			142	100.479		142	100.079
			143	100.464		143	100.077
			144	100.52		144	100.077
			145	100.568		145	100.077
			146	100.585		146	100.074
			147	100.604		147	100.073
			148	100.598		148	100.071
			149	100.541		149	100.073
			150	100.545		150	100.077
			151	100.566		151	100.076
			152	100.536		152	100.074
			153	100.526		153	100.074
			154	100.52		154	100.073
			155	100.495		155	100.071
			156	100.512		156	100.072
			157	100.571		157	100.077
			158	100.565		158	100.077
			159	100.612		159	100.079
			160	100.589		160	100.078
			161	100.535		161	100.077
			162	100.527		162	100.075
			163	100.54		163	100.073
			164	100.565		164	100.072
			165	100.617		165	100.072
			166	100.564		166	100.07
			167	100.525		167	100.071
			168	100.568		168	100.071
			169	100.636		169	100.071
			170	100.642		170	100.07
			171	100.685		171	100.068
			172	100.645		172	100.068
			173	100.646		173	100.067
			174	100.629		174	100.066
			175	100.651		175	100.063
			176	100.607		176	100.063
			177	100.596		177	100.062
			178	100.574		178	100.063
			179	100.574		179	100.06
			180	100.584		180	100.059
			181	100.622		181	100.059
			182	100.609		182	100.059
			183	100.575		183	100.059
			184	100.584		184	100.059
			185	100.636		185	100.056
			186	100.647		186	100.054
			187	100.668		187	100.056
			188	100.716		188	100.054
			189	100.715		189	100.053
			190	100.694		190	100.052
			191	100.676		191	100.052
			192	100.675		192	100.052
			193	100.667		193	100.051
			194	100.654		194	100.088
			195	98.9171		195	99.8131
			196	87.4167		196	99.267
			197	81.4732		197	98.8607
			198	74.4117		198	98.5476
			199	69.4299		199	98.2734
			200	66.0522		200	98.0392
			201	63.0192		201	97.832
			202	61.0075		202	97.6454
			203	59.1985		203	97.4696
			204	57.8507		204	97.3093
			205	57.5519		205	97.1654
			206	57.3026		206	97.0293
			207	57.35		207	96.9059
			208	57.5111		208	96.7876
			209	57.5757		209	96.6886
			210	57.45		210	96.6035
			211	57.4997		211	96.5246
			212	57.6451		212	96.4578
			213	57.5943		213	96.4006
			214	57.7062		214	96.3472
			215	57.8052		215	96.3015
			216	57.9059		216	96.259
			217	58.05		217	96.2306
			218	58.2306		218	96.1998
			219	58.25		219	96.1709
			220	58.4201		220	96.1462
			221	58.6699		221	96.1237
			222	58.5979		222	96.0992
			223	58.7471		223	96.0778
			224	58.9054		224	96.0552
			225	59.0668		225	96.0443
			226	59.1599		226	96.0283
			227	59.2046		227	96.0191
			228	59.3143		228	96.0044
			229	59.3246		229	95.993
			230	59.4121		230	95.9836
			231	59.5533		231	95.9679
			232	59.5667		232	95.9545
			233	59.7181		233	95.9404
			234	59.7562		234	95.9302
			235	60.0035		235	95.9204
			236	60.0517		236	95.9104
			237	60.0355		237	95.9006
			238	59.9283		238	95.8898
			239	59.9852		239	95.8804
			240	60.1259		240	95.8696
			241	60.2458		241	95.8599
			242	60.3756		242	95.8519
			243	60.2951		243	95.8487
			244	60.5035		244	95.8423
			245	60.5395		245	95.8342
			246	60.5505		246	95.8311
			247	60.6521		247	95.8282
			248	60.824		248	95.8289
			249	60.8592		249	95.8218
			250	60.799		250	95.8176
			251	60.7724		251	95.8083
			252	60.8361		252	95.8
			253	60.9237		253	95.7947
			254	61.07		254	95.7893
			255	61.0569		255	95.7834
			256	61.2088		256	95.775
			257	61.207		257	95.7658
			258	61.4548		258	95.7686
			259	61.4576		259	95.7629
			260	61.432		260	95.7563
			261	61.4425		261	95.7518
			262	61.476		262	95.7451
			263	61.4061		263	95.74
			264	61.4253		264	95.7372
			265	61.5787		265	95.7321
			266	61.8098		266	95.7234
			267	61.825		267	95.7199
			268	61.8176		268	95.7212
			269	61.9118		269	95.7177
			270	61.8736		270	95.7138
			271	61.9024		271	95.713
			272	61.826		272	95.7081
			273	61.9036		273	95.7046
			274	61.9524		274	95.6988
			275	62.0321		275	95.7097
			276	62.0295		276	95.7105
			277	62.1311		277	95.7033
			278	62.0714		278	95.6972
			279	62.0808		279	95.6947
			280	62.1807		280	95.6923
			281	62.2304		281	95.6879
			282	62.1978		282	95.6793
			283	62.2149		283	95.6737
			284	62.1904		284	95.6686
			285	62.1967		285	95.6625
			286	62.278		286	95.6615
			287	62.4147		287	95.6602
			288	62.3956		288	95.6545
			289	62.3566		289	95.6496
			290	62.3724		290	95.6445
			291	62.4706		291	95.6417
			292	62.4734		292	95.6401
			293	62.3317		293	95.6367
			294	62.3257		294	95.6327
			295	62.3698		295	95.6285
			296	62.524		296	95.6237
			297	62.5278		297	95.6188
			298	62.7304		298	95.6147
			299	62.6271		299	95.6128
			300	62.6511		300	95.6097
			301	62.577		301	95.6097
			302	62.6097		302	95.6079
			303	62.5984		303	95.6088
			304	62.6244		304	95.6051
			305	62.7427		305	95.6002
			306	62.6905		306	95.5956
			307	62.7662		307	95.5949
			308	62.7734		308	95.589
			309	62.6548		309	95.5933
			310	62.5193		310	95.5904
			311	62.6762		311	95.5906
			312	62.6202		312	95.5845
			313	62.636		313	95.5818
			314	62.7279		314	95.579
			315	62.709		315	95.5745
			316	62.7833		316	95.5708
			317	62.7603		317	95.5713
			318	62.9263		318	95.5687
			319	62.8958		319	95.5665
			320	63.0429		320	95.5656
			321	62.9334		321	95.5606
			322	63.0034		322	95.5574
			323	63.1601		323	95.5558
			324	63.1377		324	95.5542
			325	63.1073		325	95.5526
			326	63.0679		326	95.5508
			327	62.9741		327	95.5513
			328	63.1156		328	95.5549
			329	63.1072		329	95.5499
			330	63.1026		330	95.5473
			331	63.1399		331	95.5445
			332	63.1871		332	95.5439
			333	63.0122		333	95.541
			334	63.14		334	95.5411
			335	63.2576		335	95.5388
			336	63.1354		336	95.534
			337	63.2005		337	95.5334
			338	63.2627		338	95.5392
			339	63.2394		339	95.5359
			340	63.2043		340	95.5312
			341	63.2488		341	95.5284
			342	63.3138		342	95.5307
			343	63.3859		343	95.5372
			344	63.4011		344	95.535
			345	63.3687		345	95.5322
			346	63.3756		346	95.5282
			347	63.3956		347	95.5264
			348	63.6179		348	95.5221
			349	63.6361		349	95.5181
			350	63.5408		350	95.5143
			351	63.5856		351	95.5124
			352	63.4821		352	95.508
			353	63.5451		353	95.5045
			354	63.462		354	95.5037
			355	63.5745		355	95.5033
			356	63.6524		356	95.5012
			357	63.5331		357	95.5014
			358	63.632		358	95.5
			359	63.698		359	95.502
			360	63.7534		360	95.5077
			361	63.8096		361	95.5058
			362	63.675		362	95.5026
			363	63.6375		363	95.5056
			364	63.7121		364	95.5058
			365	63.724		365	95.5018
			366	63.7139		366	95.4992
			367	63.6925		367	95.5011
			368	63.691		368	95.4974
			369	63.7988		369	95.4938
			370	63.708		370	95.4963
			371	63.8006		371	95.4967
			372	63.8227		372	95.4932
			373	63.834		373	95.4912
			374	63.8534		374	95.4856
			375	63.9414		375	95.4866
			376	64.0561		376	95.4852
			377	63.9653		377	95.4862
			378	64.0125		378	95.4921
			379	63.821		379	95.4958
			380	64.0068		380	95.4927
			381	63.8037		381	95.4899
			382	63.9421		382	95.487
			383	64.0777		383	95.4819
			384	63.9283		384	95.4799
			385	64.0015		385	95.4759
			386	63.9245		386	95.4748
			387	63.8967		387	95.4739
			388	63.9231		388	95.4729
			389	64.0111		389	95.4715
			390	64.13		390	95.4723
			391	64.1048		391	95.4689
			392	64.1746		392	95.4676
			393	64.1063		393	95.4684
			394	64.1594		394	95.4621
			395	64.0618		395	95.4599
			396	64.1302		396	95.4579
			397	64.1641		397	95.455
			398	64.2749		398	95.4527
			399	64.1786		399	95.4499
			400	64.2808		400	95.4477

[truncated: 10 more sheets: Fig 3f, Fig 4a,b, Fig 4c, Fig 4d,e, Fig 5a,d, Fig 5e, Fig 6a, Fig 6b, Fig 6c, Fig 6e,f]
